# Supplementary material for: Tissue-specific pathways and networks underlying sexual dimorphism in non-alcoholic fatty liver disease
Source: Biol Sex Differ. 2018 Oct 22;9:46. doi: 10.1186/s13293-018-0205-7 (PMC6196429; doi:10.1186/s13293-018-0205-7)
Supplement: Supplementary file 3 — Raw MSEA results. Left Panel shows the liver tissue results, while right panel shows the adipose tissue results. (XLSX 14 kb) [file 13293_2018_205_MOESM3_ESM.xlsx]

## Sheet: Additional File 3
Additional File 3. Raw MSEA results. Left Panel shows the liver tissue results, while right panel shows the adipose tissue results.
For canonical pathways + liver modules											For canonical pathways + adipose modules
MODULE	P	FREQ	NGENES	NMARKER	DENSITY	FDR	DESCR				MODULE	P	FREQ	NGENES	NMARKER	DENSITY	FDR	DESCR
MEGENA_16	4.21098e-11	0	35	178	0.60339	1.51595e-09	MEGENA_16_LIVER_FEMALE				MEGENA_81	2.89577e-13	0	18	133	0.956835	1.07143e-11	MEGENA_81_ADIPOSE_FEMALE
rctm1155	1.14208e-07	2.98449e-06	15	132	1	3.08361e-06	Signalling by NGF				MEGENA_80	2.50421e-09	0	53	226	0.827839	6.94917e-08	MEGENA_80_ADIPOSE_FEMALE
rctm1107	1.63487e-07	2.98449e-06	78	410	0.927602	3.53132e-06	Signal Transduction				MEGENA_36	4.73713e-09	0	115	442	0.688474	1.05164e-07	MEGENA_36_ADIPOSE_FEMALE
MEGENA_149	5.04859e-06	2.98449e-06	17	104	0.990476	9.08746e-05	MEGENA_149_LIVER_FEMALE				MEGENA_25	5.38697e-08	0	12	117	1	9.96589e-07	MEGENA_25_ADIPOSE_FEMALE
rctm0220	9.6228e-06	5.96897e-06	30	143	0.986207	0.000148466	Cell Cycle, Mitotic				rctm0680	0.000124335	9.47999e-05	102	448	0.894212	0.00197159	Metabolism
rctm0495	1.64455e-05	5.96897e-06	16	67	1	0.000180709	Generic Transcription Pathway				MEGENA_6	0.000323608	0.00026767	56	295	0.970395	0.00420713	MEGENA_6_ADIPOSE_FEMALE
MEGENA_67	1.65513e-05	5.96897e-06	21	112	0.99115	0.0001811	MEGENA_67_LIVER_FEMALE				MEGENA_44	0.000348342	0.0002844	13	79	1	0.00449454	MEGENA_44_ADIPOSE_FEMALE
rctm0696	1.67825e-05	5.96897e-06	10	117	1	0.000183145	Metabolism of vitamins and cofactors				rctm0495	0.000858737	0.000702635	23	107	0.90678	0.00953198	Generic Transcription Pathway
rctm0697	2.99947e-05	5.96897e-06	10	117	1	0.00028117	Metabolism of water-soluble vitamins and cofactors				rctm0889	0.00132307	0.00113202	16	57	1	0.013351	Post-translational protein modification
rctm1311	3.17978e-05	5.96897e-06	33	148	0.936709	0.0002902	Transmembrane transport of small molecules				rctm1107	0.00159808	0.00136066	81	366	0.938462	0.0147822	Signal Transduction
rctm0218	3.78283e-05	8.95346e-06	35	167	0.948864	0.000314266	Cell Cycle				M12868	0.0026475	0.00234769	21	122	1	0.0226055	Pathways in cancer
M12868	0.000106938	7.16277e-05	21	102	1	0.000824953	Pathways in cancer				rctm1114	0.00382472	0.00342953	13	85	0.988372	0.0303246	Signaling by EGFR
rctm0624	0.000212505	0.000158178	10	50	0.892857	0.00153004	Ion channel transport				rctm1155	0.00427017	0.00386449	16	93	0.989362	0.0315993	Signalling by NGF
M13486	0.000368627	0.000298449	14	73	1	0.00248823	Huntington's disease				rctm0218	0.00479633	0.00438868	33	157	0.945783	0.0332745	Cell Cycle
M7272	0.00113849	0.000937129	12	52	1	0.00723276	Parkinson's disease				rctm1117	0.00572785	0.00535341	11	85	0.988372	0.0373995	Signaling by ERBB4
MEGENA_104	0.00125476	0.00104159	41	114	0.730769	0.00752858	MEGENA_104_LIVER_FEMALE				rctm0220	0.00669895	0.00629583	30	142	0.993007	0.0413102	Cell Cycle, Mitotic
MEGENA_35	0.00139476	0.0011729	41	114	0.730769	0.00792812	MEGENA_35_LIVER_FEMALE				rctm0120	0.00781198	0.00737209	14	59	1	0.0438924	Apoptosis
rctm1115	0.00189045	0.00160565	11	73	1	0.00974675	Signaling by EGFR in Cancer				rctm1143	0.00894467	0.00845392	11	74	0.986667	0.0472789	Signaling by PDGF
rctm1114	0.00189735	0.00160864	11	73	1	0.00977525	Signaling by EGFR
rctm0493	0.0030497	0.00266216	52	206	0.944954	0.014422	Gene Expression
rctm0680	0.00308291	0.00269201	123	553	0.866771	0.0145754	Metabolism
rctm0591	0.00616012	0.00572723	28	157	0.98125	0.0277205	Innate Immune System
rctm0120	0.00794434	0.00746122	14	62	1	0.0343196	Apoptosis
