# Supplementary material for: Tissue-specific pathways and networks underlying sexual dimorphism in non-alcoholic fatty liver disease
Source: Biol Sex Differ. 2018 Oct 22;9:46. doi: 10.1186/s13293-018-0205-7 (PMC6196429; doi:10.1186/s13293-018-0205-7)
Supplement: Supplementary file 4 — MSEA and KDA results of the sex-specific, tissue-specific, and shared supersets between sexes in each tissue. A superset is a gene set merging a group of highly overlapping pathways or coexperssion modules to reduce redundancy. Coexpression modules are labeled with IDs from WGCNA or MEGENA network and annotated with GO terms. (XLSX 14 kb) [file 13293_2018_205_MOESM4_ESM.xlsx]

## Sheet: Additional File 4
Additional File 4. MSEA and KDA results of the sex-specific, tissue-specific, and shared supersets between sexes in each tissue. A superset is a gene set merging a group of highly overlapping pathways or coexperssion modules to reduce redundancy. Coexpression modules are labeled with IDs from WGCNA or MEGENA network and annotated with GO terms. *Overlaps between the coexpression modules and GO te…
Sex-specificity	Tissue	Pathway	FDR.F	FDR.M	Top KDs
Shared by both sexes	Adipose	Metabolism (in female) Metabolism, metabolism of lipids and lipoproteins (in male)	0.000726	0.00785	ACAT1; MCCC1; ETFDH; NDUFV1; CYC1
		Cell cycle	0.0061	3.59e-06	SPAG5; TK1; CDCA8; CCDC99; RRM2
		Apoptosis	0.0142	0.0184	--
		Signal Transduction	0.00372	1.05e-07	IFNG; CXCL10; CD248; GPR34; CXCL12;
		Gene Expression; Generic Transcription Pathway	0.00163	0.000349	ZNF569; MMT00033809
		Post-translational protein modification	0.00151	0.0201	--
		*Branched chain amino acid catabolism, metabolism of nucleotides, hiv life cycle (MEGENA_80_FA, in female) Branched chain amino acid degradation, TCA cycle and respiratory electron transport (MEGENA_85_MA, in male)	2.57e-08	0.000208	BCKDHA; CCBL2; SFXN1; UCK1; ACSM3; ECHS1
		Adaptive immune system, lysosome, BCR signaling, TCR pathway (MEGENA_36_FA) ‡ (in female) Adaptive immune system, BCR signaling (in male)	3.2e-08	0.00594	SNX20; PTPN18; PTPRO; SH3BP2; UNC93B1; ARHGAP30
	Liver	Metabolism (in female) Metabolism, metabolism of lipids and lipoproteins (in male)	0.0058	0.0181	DHCR7; SQLE; FDFT1; INSIG1; ASL; ACSS2
		Cell cycle	0.00674	0.0153	CDCA8; MCM6; MKI67; RACGAP1; C15orf23; CCNA2
		Apoptosis	0.00674	9.68e-05	--
		Signal Transduction	1.81e-06	0.000134	FBN1; ARHGAP30; COL1A2; BTG2; CCDC80
		Gene Expression; Generic Transcription Pathway	6.78e-05	0.000125	--
		Huntington‘s; Parkinson's disease (in female) Huntington‘s; Alzheimer‘s; Parkinson's disease; Oxidative phosphorylation (in male)	6.36e-05	1.23e-08	--
		Transmembrane transport of small molecules (in female) Transmembrane transport of small molecules; SLC-mediated transmembrane transport (in male)	6.4e-05	0.000302	PGRMC2
		Pathways in cancer	0.000156	0.00433	RELB
		Signalling by NGF; Signaling by EGFR; Signaling by PDGF; Signaling by ERBB4	8.88e-08	7.88e-05	--
		Fatty acid triacylglycerol and ketone body metabolism, lipids and lipoproteins metabolism, biosynthesis of unsaturated fatty acids, peroxisome (MEGENA_16_FL, in female) Fatty acid triacylglycerol and ketone body metabolism canonical pathway (in male)	1.3e-09	0.0376	ACOT2; ALDH3A2; VNN1; PEX11A; ACOT4; DECR1
Female- specific	Adipose	Signalling by NGF; Signaling by EGFR; Signaling by PDGF; Signaling by ERBB4	0.00551	NA	--
		Pathways in cancer	0.00497	NA	--
		Core matrisome, ECM glycoproteins (MEGENA_25_FA) ^	1.57e-07	NA	BNC1; RSPO1; COBL; GPM6A; MSLN
		Core matrisome, ECM glycoproteins, axon guidance (MEGENA_6_FA) ^	0.000801	NA	PTGIS; RSPO1; BNC1; COBL; GPM6A
		Adaptive immune system, BCR signaling, Lysosome, TCR signaling (MEGENA_36_FA)‡	3.2e-08	NA	SNX20; PTPN18; PTPRO; SH3BP2; UNC93B1; ARHGAP30
		tRNA aminoacylation, RIG-I-like receptor signaling (MEGENA_44_FA)	0.00153	NA	--
		NA (MEGENA_81_FA)	4.89e-11	NA	--
	Liver	Post-translational protein modification (MEGENA_35_ML)	0.0011	NA	C8B; MMT00037110; LIPC; MANBAL
		Metabolism of vitamins and cofactors; Metabolism of water-soluble vitamins and cofactors	6.84e-05	NA	--
		Ion channel transport	0.000344	NA	--
		Innate Immune System†	0.00779	NA	NCKAP1L; TYROBP; RAC2; FCER1G; FERMT3
Male-specific	Adipose	Fatty acid, triacylglycerol, and ketone body metabolism	NA	0.000367	ACSL1; FASN; ECHS1; CPT2; ETFDH
		Phospholipid metabolism	NA	0.0121	ACSL1; PPP1R1A; AGPAT2
		Innate immunity†, interferon & cytokine signaling (MEGENA_24_MA)	NA	0.00577	--
		Signaling by Wnt	NA	0.000113	--
		Insulin signaling (MEGENA_14_MA)	NA	0.000187	PC; AACS; FASN; NM_176994; GYS1
		Signaling by Insulin receptor	NA	0.0184	--
		MAPKinase Signaling	NA	0.00562	--
		S Phase	NA	0.0143	MCM2; CDT1; RRM2
		Purine metabolism	NA	0.0206	--
		TGF beta sign., HIF2, IGF1 pathways (MEGENA_13_MA)	NA	0.000293	SH3D21; SLC1A3; PMEPA1; PALMD; LIMS2
		*ECM receptor (MEGENA_11_MA)	NA	0.00582	TPH2; LBP; MMT00037777; SLC2A3; ACOXL
		Phosphatidylinositol signaling (MEGENA_20_MA)	NA	0.00583	DAB2IP; MMT00033656; SLC25A13; TPD52; FGFRL1
	Liver	Adaptive immune system, BCR signaling	NA	7.88e-05	INPP5D; FCER1G; NCKAP1L; HCK; FGL2
		Signaling by NOTCH	NA	0.00135	--
		*Peroxisome, lysophospholipid pathway (MEGENA_166_ML)	NA	0.000571	SLC16A7; CYP7B1; SERPINA4; SLC16A5; MGST3
		Cell cycle mitotic, foxm1pathway, G2-M checkpoints (MEGENA_178_ML)	NA	7.48e-05	CIDEC; MOGAT1; ANXA2; CD36; CHCHD6
		mRNA processing, processing of capped intron containing pre mRNA, *hiv life cycle (MEGENA_19_ML)	NA	0.00038	ESF1; TBC1D15
		Drug metabolism cytochrome p450, *complement and coagulation cascades, biological oxidations (MEGENA 33_ML)	NA	0.000318	MGST3; C8B; ITIH3; SLC16A7; CYP7B1
		NA (MEGENA_ 117_ML)	NA	0.00031	--
		Phospholipid metabolism	NA	0.0157	--
