# Supplementary material for: Tissue-specific pathways and networks underlying sexual dimorphism in non-alcoholic fatty liver disease
Source: Biol Sex Differ. 2018 Oct 22;9:46. doi: 10.1186/s13293-018-0205-7 (PMC6196429; doi:10.1186/s13293-018-0205-7)
Supplement: Supplementary file 5 — KDA results. Left Panel shows the liver tissue results, while right panel shows the adipose tissue results. (XLSX 71 kb) [file 13293_2018_205_MOESM5_ESM.xlsx]

## Sheet: Additional File 5
Additional File 5. KDA results. Left Panel shows the liver tissue results, while right panel shows the adipose tissue results.
For canonical pathways + liver modules								For canonical pathways + adipose modules
MODULE	DESCRIPTION	NODE	MouseSymbol	KDA_P	KDA_FDR	MEMBER_GENE		MODULE	DESCRIPTION	NODE	MouseSymbol	KDA_P	KDA_FDR	MEMBER_GENE
M12868	Pathways in cancer	RELB	Relb	0.00875331	0.0153717	FALSE		MEGENA_25	NABA_core_matrisome, NABA_ecm_glycoproteins	BNC1	Bnc1	9.72e-90	2.53e-87	TRUE
MEGENA_16,..	KEGG_fatty_acid_metabolism, REACTOME_fatty_acid_triacylglycerol_and_ketone_body_metabolism, REACTOME_metabolism_of_lipids_and_lipoproteins, KEGG_biosynthesis_of_unsaturated_fatty_acids, KEGG_peroxisome	ACOT2	Acot1	6.21e-39	2.24e-36	TRUE		MEGENA_25	NABA_core_matrisome, NABA_ecm_glycoproteins	RSPO1	Rspo1	1.25e-71	1.52e-69	TRUE
MEGENA_16,..	KEGG_fatty_acid_metabolism, REACTOME_fatty_acid_triacylglycerol_and_ketone_body_metabolism, REACTOME_metabolism_of_lipids_and_lipoproteins, KEGG_biosynthesis_of_unsaturated_fatty_acids, KEGG_peroxisome	ALDH3A2	Aldh3a2	1.6e-33	1.92e-31	TRUE		MEGENA_25	NABA_core_matrisome, NABA_ecm_glycoproteins	COBL	Cobl	2.62e-56	1.26e-54	FALSE
MEGENA_16,..	KEGG_fatty_acid_metabolism, REACTOME_fatty_acid_triacylglycerol_and_ketone_body_metabolism, REACTOME_metabolism_of_lipids_and_lipoproteins, KEGG_biosynthesis_of_unsaturated_fatty_acids, KEGG_peroxisome	VNN1	Vnn1	1.53e-23	5.83e-28	TRUE		MEGENA_25	NABA_core_matrisome, NABA_ecm_glycoproteins	GPM6A	Gpm6a	1.43e-54	5.68e-53	TRUE
MEGENA_16,..	KEGG_fatty_acid_metabolism, REACTOME_fatty_acid_triacylglycerol_and_ketone_body_metabolism, REACTOME_metabolism_of_lipids_and_lipoproteins, KEGG_biosynthesis_of_unsaturated_fatty_acids, KEGG_peroxisome	PEX11A	Pex11a	8.9e-30	5.83e-28	TRUE		MEGENA_25	NABA_core_matrisome, NABA_ecm_glycoproteins	MSLN	Msln	3.74e-35	5.5e-34	TRUE
MEGENA_16,..	KEGG_fatty_acid_metabolism, REACTOME_fatty_acid_triacylglycerol_and_ketone_body_metabolism, REACTOME_metabolism_of_lipids_and_lipoproteins, KEGG_biosynthesis_of_unsaturated_fatty_acids, KEGG_peroxisome	ACOT4	Acot4	1.17e-22	3.23e-21	TRUE		MEGENA_25	NABA_core_matrisome, NABA_ecm_glycoproteins	GPC3	Gpc3	4.93e-30	5.48e-29	TRUE
MEGENA_16,..	KEGG_fatty_acid_metabolism, REACTOME_fatty_acid_triacylglycerol_and_ketone_body_metabolism, REACTOME_metabolism_of_lipids_and_lipoproteins, KEGG_biosynthesis_of_unsaturated_fatty_acids, KEGG_peroxisome	SLC22A5	Slc22a5	5.74e-21	1.22e-19	TRUE		MEGENA_25	NABA_core_matrisome, NABA_ecm_glycoproteins	WT1	Wt1	2.52e-29	2.64e-28	TRUE
MEGENA_16,..	KEGG_fatty_acid_metabolism, REACTOME_fatty_acid_triacylglycerol_and_ketone_body_metabolism, REACTOME_metabolism_of_lipids_and_lipoproteins, KEGG_biosynthesis_of_unsaturated_fatty_acids, KEGG_peroxisome	DECR1	Decr1	1.74e-16	2.46e-15	TRUE		MEGENA_25	NABA_core_matrisome, NABA_ecm_glycoproteins	CRYM	Crym	4.03e-28	3.85e-27	TRUE
MEGENA_16,..	KEGG_fatty_acid_metabolism, REACTOME_fatty_acid_triacylglycerol_and_ketone_body_metabolism, REACTOME_metabolism_of_lipids_and_lipoproteins, KEGG_biosynthesis_of_unsaturated_fatty_acids, KEGG_peroxisome	NM_010023	NA	6.12e-15	7.6e-14	FALSE		MEGENA_25	NABA_core_matrisome, NABA_ecm_glycoproteins	PTGIS	Ptgis	2.54e-26	2.26e-25	FALSE
MEGENA_16,..	KEGG_fatty_acid_metabolism, REACTOME_fatty_acid_triacylglycerol_and_ketone_body_metabolism, REACTOME_metabolism_of_lipids_and_lipoproteins, KEGG_biosynthesis_of_unsaturated_fatty_acids, KEGG_peroxisome	NM_012006	NA	3.14e-12	2.69e-11	FALSE		MEGENA_25	NABA_core_matrisome, NABA_ecm_glycoproteins	SPOCK2	Spock2	5.63e-26	4.78e-25	TRUE
MEGENA_16,..	KEGG_fatty_acid_metabolism, REACTOME_fatty_acid_triacylglycerol_and_ketone_body_metabolism, REACTOME_metabolism_of_lipids_and_lipoproteins, KEGG_biosynthesis_of_unsaturated_fatty_acids, KEGG_peroxisome	MGLL	Mgll	2.26e-10	1.39e-09	TRUE		MEGENA_25	NABA_core_matrisome, NABA_ecm_glycoproteins	CRB2	Crb2	1.26e-24	9.68e-24	FALSE
MEGENA_16,..	KEGG_fatty_acid_metabolism, REACTOME_fatty_acid_triacylglycerol_and_ketone_body_metabolism, REACTOME_metabolism_of_lipids_and_lipoproteins, KEGG_biosynthesis_of_unsaturated_fatty_acids, KEGG_peroxisome	LAMB3	Lamb3	1.85e-08	9.1e-08	TRUE		MEGENA_25	NABA_core_matrisome, NABA_ecm_glycoproteins	C6orf132	AI661453	1.64e-24	1.25e-23	TRUE
MEGENA_16,..	KEGG_fatty_acid_metabolism, REACTOME_fatty_acid_triacylglycerol_and_ketone_body_metabolism, REACTOME_metabolism_of_lipids_and_lipoproteins, KEGG_biosynthesis_of_unsaturated_fatty_acids, KEGG_peroxisome	SLC25A20	Slc25a20	2.61e-07	1.09e-06	TRUE		MEGENA_25	NABA_core_matrisome, NABA_ecm_glycoproteins	WNT2B	Wnt2b	2.97e-21	1.8e-20	FALSE
MEGENA_16,..	KEGG_fatty_acid_metabolism, REACTOME_fatty_acid_triacylglycerol_and_ketone_body_metabolism, REACTOME_metabolism_of_lipids_and_lipoproteins, KEGG_biosynthesis_of_unsaturated_fatty_acids, KEGG_peroxisome	CRAT	Crat	1.05e-06	4.11e-06	FALSE		MEGENA_25	NABA_core_matrisome, NABA_ecm_glycoproteins	KCNAB1	Kcnab1	2.86e-19	1.52e-18	TRUE
MEGENA_16,..	KEGG_fatty_acid_metabolism, REACTOME_fatty_acid_triacylglycerol_and_ketone_body_metabolism, REACTOME_metabolism_of_lipids_and_lipoproteins, KEGG_biosynthesis_of_unsaturated_fatty_acids, KEGG_peroxisome	ABHD6	Abhd6	3.78e-06	1.3e-05	TRUE		MEGENA_25	NABA_core_matrisome, NABA_ecm_glycoproteins	C2	C2	4.46e-17	1.98e-16	TRUE
MEGENA_16,..	KEGG_fatty_acid_metabolism, REACTOME_fatty_acid_triacylglycerol_and_ketone_body_metabolism, REACTOME_metabolism_of_lipids_and_lipoproteins, KEGG_biosynthesis_of_unsaturated_fatty_acids, KEGG_peroxisome	TBC1D23	Tbc1d23	6.42e-06	2.12e-05	TRUE		MEGENA_25	NABA_core_matrisome, NABA_ecm_glycoproteins	BC006062	NA	4.56e-16	1.88e-15	FALSE
MEGENA_16,..	KEGG_fatty_acid_metabolism, REACTOME_fatty_acid_triacylglycerol_and_ketone_body_metabolism, REACTOME_metabolism_of_lipids_and_lipoproteins, KEGG_biosynthesis_of_unsaturated_fatty_acids, KEGG_peroxisome	TMEM45A	Tmem45a	1.1e-05	3.51e-05	TRUE		MEGENA_25	NABA_core_matrisome, NABA_ecm_glycoproteins	PKHD1L1	Pkhd1l1	2.33e-15	9.22e-15	TRUE
MEGENA_16,..	KEGG_fatty_acid_metabolism, REACTOME_fatty_acid_triacylglycerol_and_ketone_body_metabolism, REACTOME_metabolism_of_lipids_and_lipoproteins, KEGG_biosynthesis_of_unsaturated_fatty_acids, KEGG_peroxisome	SLC16A5	Slc16a5	1.72e-05	5.24e-05	FALSE		MEGENA_25	NABA_core_matrisome, NABA_ecm_glycoproteins	SPOCK3	Spock3	8.74e-14	3.1e-13	TRUE
MEGENA_16,..	KEGG_fatty_acid_metabolism, REACTOME_fatty_acid_triacylglycerol_and_ketone_body_metabolism, REACTOME_metabolism_of_lipids_and_lipoproteins, KEGG_biosynthesis_of_unsaturated_fatty_acids, KEGG_peroxisome	ACOT1	Acot3	3.12e-05	9.16e-05	TRUE		MEGENA_25	NABA_core_matrisome, NABA_ecm_glycoproteins	MMT00041061	NA	7.4e-13	2.44e-12	FALSE
MEGENA_16,..	KEGG_fatty_acid_metabolism, REACTOME_fatty_acid_triacylglycerol_and_ketone_body_metabolism, REACTOME_metabolism_of_lipids_and_lipoproteins, KEGG_biosynthesis_of_unsaturated_fatty_acids, KEGG_peroxisome	MMT00008203	NA	4.44e-05	0.000128309	FALSE		MEGENA_25	NABA_core_matrisome, NABA_ecm_glycoproteins	MMT00025613	NA	9.29e-13	3.05e-12	FALSE
MEGENA_16,..	KEGG_fatty_acid_metabolism, REACTOME_fatty_acid_triacylglycerol_and_ketone_body_metabolism, REACTOME_metabolism_of_lipids_and_lipoproteins, KEGG_biosynthesis_of_unsaturated_fatty_acids, KEGG_peroxisome	EHHADH	Ehhadh	6.51e-05	0.00018323	TRUE		MEGENA_25	NABA_core_matrisome, NABA_ecm_glycoproteins	KRT7	Krt7	1.94e-12	6.19e-12	FALSE
MEGENA_16,..	KEGG_fatty_acid_metabolism, REACTOME_fatty_acid_triacylglycerol_and_ketone_body_metabolism, REACTOME_metabolism_of_lipids_and_lipoproteins, KEGG_biosynthesis_of_unsaturated_fatty_acids, KEGG_peroxisome	BC025822	NA	8.14e-05	0.000227115	FALSE		MEGENA_25	NABA_core_matrisome, NABA_ecm_glycoproteins	RHPN2	Rhpn2	1.2e-11	3.65e-11	TRUE
MEGENA_16,..	KEGG_fatty_acid_metabolism, REACTOME_fatty_acid_triacylglycerol_and_ketone_body_metabolism, REACTOME_metabolism_of_lipids_and_lipoproteins, KEGG_biosynthesis_of_unsaturated_fatty_acids, KEGG_peroxisome	NM_019723	NA	9.51e-05	0.000262302	FALSE		MEGENA_25	NABA_core_matrisome, NABA_ecm_glycoproteins	CYBRD1	Cybrd1	2.89e-11	8.61e-11	TRUE
MEGENA_16,..	KEGG_fatty_acid_metabolism, REACTOME_fatty_acid_triacylglycerol_and_ketone_body_metabolism, REACTOME_metabolism_of_lipids_and_lipoproteins, KEGG_biosynthesis_of_unsaturated_fatty_acids, KEGG_peroxisome	MMD	Mmd	0.000214511	0.000545751	TRUE		MEGENA_25	NABA_core_matrisome, NABA_ecm_glycoproteins	STEAP2	Steap2	5.07e-11	1.49e-10	FALSE
MEGENA_16,..	KEGG_fatty_acid_metabolism, REACTOME_fatty_acid_triacylglycerol_and_ketone_body_metabolism, REACTOME_metabolism_of_lipids_and_lipoproteins, KEGG_biosynthesis_of_unsaturated_fatty_acids, KEGG_peroxisome	MMT00073060	NA	0.000371011	0.000896404	FALSE		MEGENA_25	NABA_core_matrisome, NABA_ecm_glycoproteins	NKAIN4	Nkain4	1.35e-10	3.84e-10	TRUE
MEGENA_16,..	KEGG_fatty_acid_metabolism, REACTOME_fatty_acid_triacylglycerol_and_ketone_body_metabolism, REACTOME_metabolism_of_lipids_and_lipoproteins, KEGG_biosynthesis_of_unsaturated_fatty_acids, KEGG_peroxisome	CLSTN3	Clstn3	0.000418264	0.00100383	FALSE		MEGENA_25	NABA_core_matrisome, NABA_ecm_glycoproteins	GJB5	Gjb5	1.48e-10	4.19e-10	TRUE
MEGENA_16,..	KEGG_fatty_acid_metabolism, REACTOME_fatty_acid_triacylglycerol_and_ketone_body_metabolism, REACTOME_metabolism_of_lipids_and_lipoproteins, KEGG_biosynthesis_of_unsaturated_fatty_acids, KEGG_peroxisome	ST3GAL6	St3gal6	0.00052332	0.00123134	TRUE		MEGENA_25	NABA_core_matrisome, NABA_ecm_glycoproteins	SCN3B	Scn3b	2.79e-10	7.71e-10	TRUE
MEGENA_16,..	KEGG_fatty_acid_metabolism, REACTOME_fatty_acid_triacylglycerol_and_ketone_body_metabolism, REACTOME_metabolism_of_lipids_and_lipoproteins, KEGG_biosynthesis_of_unsaturated_fatty_acids, KEGG_peroxisome	PDZRN3	Pdzrn3	0.000877532	0.00198064	TRUE		MEGENA_25	NABA_core_matrisome, NABA_ecm_glycoproteins	DPP4	Dpp4	5.7e-10	1.53e-09	TRUE
MEGENA_16,..	KEGG_fatty_acid_metabolism, REACTOME_fatty_acid_triacylglycerol_and_ketone_body_metabolism, REACTOME_metabolism_of_lipids_and_lipoproteins, KEGG_biosynthesis_of_unsaturated_fatty_acids, KEGG_peroxisome	RAB30	Rab30	0.00146462	0.00311069	TRUE		MEGENA_25	NABA_core_matrisome, NABA_ecm_glycoproteins	UPK1B	Upk1b	9.53e-10	2.52e-09	FALSE
MEGENA_16,..	KEGG_fatty_acid_metabolism, REACTOME_fatty_acid_triacylglycerol_and_ketone_body_metabolism, REACTOME_metabolism_of_lipids_and_lipoproteins, KEGG_biosynthesis_of_unsaturated_fatty_acids, KEGG_peroxisome	LOC344595	5330426P16Rik	0.00156415	0.00329294	FALSE		MEGENA_25	NABA_core_matrisome, NABA_ecm_glycoproteins	VIT	Vit	1.13e-09	2.95e-09	FALSE
MEGENA_16,..	KEGG_fatty_acid_metabolism, REACTOME_fatty_acid_triacylglycerol_and_ketone_body_metabolism, REACTOME_metabolism_of_lipids_and_lipoproteins, KEGG_biosynthesis_of_unsaturated_fatty_acids, KEGG_peroxisome	SLC16A7	Slc16a7	0.00171619	0.00358162	FALSE		MEGENA_25	NABA_core_matrisome, NABA_ecm_glycoproteins	GPR115	Gpr115	1.77e-09	4.53e-09	FALSE
MEGENA_16,..	KEGG_fatty_acid_metabolism, REACTOME_fatty_acid_triacylglycerol_and_ketone_body_metabolism, REACTOME_metabolism_of_lipids_and_lipoproteins, KEGG_biosynthesis_of_unsaturated_fatty_acids, KEGG_peroxisome	AK009071	NA	0.00186132	0.003851	FALSE		MEGENA_25	NABA_core_matrisome, NABA_ecm_glycoproteins	C11orf9	Gm98	4.37e-09	1.09e-08	FALSE
MEGENA_16,..	KEGG_fatty_acid_metabolism, REACTOME_fatty_acid_triacylglycerol_and_ketone_body_metabolism, REACTOME_metabolism_of_lipids_and_lipoproteins, KEGG_biosynthesis_of_unsaturated_fatty_acids, KEGG_peroxisome	HADH	Hadh	0.00230959	0.00467109	FALSE		MEGENA_25	NABA_core_matrisome, NABA_ecm_glycoproteins	CXADR	Cxadr	8.12e-09	1.99e-08	FALSE
MEGENA_16,..	KEGG_fatty_acid_metabolism, REACTOME_fatty_acid_triacylglycerol_and_ketone_body_metabolism, REACTOME_metabolism_of_lipids_and_lipoproteins, KEGG_biosynthesis_of_unsaturated_fatty_acids, KEGG_peroxisome	TMEM56	Tmem56	0.00781108	0.0140249	TRUE		MEGENA_25	NABA_core_matrisome, NABA_ecm_glycoproteins	PPL	Ppl	1.31e-08	3.16e-08	FALSE
MEGENA_16,..	KEGG_fatty_acid_metabolism, REACTOME_fatty_acid_triacylglycerol_and_ketone_body_metabolism, REACTOME_metabolism_of_lipids_and_lipoproteins, KEGG_biosynthesis_of_unsaturated_fatty_acids, KEGG_peroxisome	ACMSD	Acmsd	0.00863716	0.0152048	FALSE		MEGENA_25	NABA_core_matrisome, NABA_ecm_glycoproteins	MST4	2610018G03Rik	4.5e-08	1.05e-07	TRUE
MEGENA_16,..	KEGG_fatty_acid_metabolism, REACTOME_fatty_acid_triacylglycerol_and_ketone_body_metabolism, REACTOME_metabolism_of_lipids_and_lipoproteins, KEGG_biosynthesis_of_unsaturated_fatty_acids, KEGG_peroxisome	NM_007822	NA	0.00888021	0.0155566	FALSE		MEGENA_25	NABA_core_matrisome, NABA_ecm_glycoproteins	WFDC1	Wfdc1	1.53e-07	3.42e-07	TRUE
MEGENA_16,..	KEGG_fatty_acid_metabolism, REACTOME_fatty_acid_triacylglycerol_and_ketone_body_metabolism, REACTOME_metabolism_of_lipids_and_lipoproteins, KEGG_biosynthesis_of_unsaturated_fatty_acids, KEGG_peroxisome	CHRNA2	Chrna2	0.0243679	0.0380584	TRUE		MEGENA_25	NABA_core_matrisome, NABA_ecm_glycoproteins	TMEM98	Tmem98	1.96e-07	4.33e-07	TRUE
MEGENA_16,..	KEGG_fatty_acid_metabolism, REACTOME_fatty_acid_triacylglycerol_and_ketone_body_metabolism, REACTOME_metabolism_of_lipids_and_lipoproteins, KEGG_biosynthesis_of_unsaturated_fatty_acids, KEGG_peroxisome	CMBL	Cmbl	0.0331561	0.049838	TRUE		MEGENA_25	NABA_core_matrisome, NABA_ecm_glycoproteins	COL4A6	Col4a6	2.77e-07	6.06e-07	FALSE
MEGENA_35,..	*REACTOME_asparagine_n_linked_glycosylation, REACTOME_post_translational_protein_modification; REACTOME_glycosaminoglycan_metabolism	MMT00037110	NA	0.00127174	0.002758	FALSE		MEGENA_25	NABA_core_matrisome, NABA_ecm_glycoproteins	SULF1	Sulf1	5.04e-07	1.08e-06	FALSE
MEGENA_35,..	*REACTOME_asparagine_n_linked_glycosylation, REACTOME_post_translational_protein_modification; REACTOME_glycosaminoglycan_metabolism	LIPC	Lipc	0.00912996	0.0158399	TRUE		MEGENA_25	NABA_core_matrisome, NABA_ecm_glycoproteins	WASF1	Wasf1	1.05e-06	2.2e-06	TRUE
MEGENA_35,..	*REACTOME_asparagine_n_linked_glycosylation, REACTOME_post_translational_protein_modification; REACTOME_glycosaminoglycan_metabolism	C8B	C8b	0.0111519	0.0188483	FALSE		MEGENA_25	NABA_core_matrisome, NABA_ecm_glycoproteins	EFEMP1	Efemp1	1.06e-06	2.21e-06	FALSE
MEGENA_35,..	*REACTOME_asparagine_n_linked_glycosylation, REACTOME_post_translational_protein_modification; REACTOME_glycosaminoglycan_metabolism	MANBAL	Manbal	0.0258554	0.0398627	FALSE		MEGENA_25	NABA_core_matrisome, NABA_ecm_glycoproteins	LGALS7	Lgals7	4.05e-06	8.02e-06	FALSE
rctm0218,..	Cell Cycle	C15orf23	D2Ertd750e	5.88e-25	2.12e-23	FALSE		MEGENA_25	NABA_core_matrisome, NABA_ecm_glycoproteins	SLC39A8	Slc39a8	1.41e-05	2.63e-05	TRUE
rctm0218,..	Cell Cycle	CDCA8	Cdca8	6.08e-24	1.82e-22	TRUE		MEGENA_25	NABA_core_matrisome, NABA_ecm_glycoproteins	CCBE1	Ccbe1	3.05e-05	5.57e-05	FALSE
rctm0218,..	Cell Cycle	MCM6	Mcm6	1.28e-20	2.62e-19	TRUE		MEGENA_25	NABA_core_matrisome, NABA_ecm_glycoproteins	THBD	Thbd	3.64e-05	6.61e-05	FALSE
rctm0218,..	Cell Cycle	MKI67	Mki67	4.84e-19	8.7e-18	FALSE		MEGENA_25	NABA_core_matrisome, NABA_ecm_glycoproteins	DMKN	Dmkn	4.72e-05	8.42e-05	TRUE
rctm0218,..	Cell Cycle	RACGAP1	Racgap1	6.73e-19	1.15e-17	FALSE		MEGENA_25	NABA_core_matrisome, NABA_ecm_glycoproteins	PTPN13	Ptpn13	6.04e-05	0.000106894	TRUE
rctm0218,..	Cell Cycle	CCNA2	Ccna2	1.18e-15	1.54e-14	TRUE		MEGENA_25	NABA_core_matrisome, NABA_ecm_glycoproteins	PCSK6	Pcsk6	7.46e-05	0.000130537	FALSE
rctm0218,..	Cell Cycle	CKAP2L	Ckap2l	3.69e-13	3.7e-12	FALSE		MEGENA_25	NABA_core_matrisome, NABA_ecm_glycoproteins	SEMA5A	Sema5a	0.000126964	0.000216753	TRUE
rctm0218,..	Cell Cycle	PBK	Pbk	3.35e-12	2.84e-11	FALSE		MEGENA_25	NABA_core_matrisome, NABA_ecm_glycoproteins	GAS1	Gas1	0.00015529	0.000260481	FALSE
rctm0218,..	Cell Cycle	CENPE	Cenpe	1.09e-11	8.55e-11	TRUE		MEGENA_25	NABA_core_matrisome, NABA_ecm_glycoproteins	NPNT	Npnt	0.000199854	0.000330075	FALSE
rctm0218,..	Cell Cycle	MCM2	Mcm2	1.57e-11	1.2e-10	TRUE		MEGENA_25	NABA_core_matrisome, NABA_ecm_glycoproteins	GATA6	Gata6	0.000415838	0.000668049	TRUE
rctm0218,..	Cell Cycle	TCF19	Tcf19	2.52e-10	1.53e-09	FALSE		MEGENA_25	NABA_core_matrisome, NABA_ecm_glycoproteins	mCT184042	NA	0.00125711	0.00190551	FALSE
rctm0218,..	Cell Cycle	NUF2	Nuf2	4.64e-10	2.72e-09	TRUE		MEGENA_25	NABA_core_matrisome, NABA_ecm_glycoproteins	MEGF6	Megf6	0.00126644	0.00191805	FALSE
rctm0218,..	Cell Cycle	SMC2	Smc2	5.03e-09	2.83e-08	TRUE		MEGENA_25	NABA_core_matrisome, NABA_ecm_glycoproteins	STYK1	Styk1	0.00136644	0.00206265	FALSE
rctm0218,..	Cell Cycle	CDC20	Cdc20	8.93e-09	4.8e-08	TRUE		MEGENA_25	NABA_core_matrisome, NABA_ecm_glycoproteins	AK013417	NA	0.00145264	0.00218375	FALSE
rctm0218,..	Cell Cycle	CDCA5	Cdca5	1.11e-08	5.66e-08	TRUE		MEGENA_25	NABA_core_matrisome, NABA_ecm_glycoproteins	CAPN6	Capn6	0.00145803	0.00218824	TRUE
rctm0218,..	Cell Cycle	AURKB	Aurkb	3.67e-08	1.74e-07	TRUE		MEGENA_25	NABA_core_matrisome, NABA_ecm_glycoproteins	CSRP2	Csrp2	0.00323207	0.00469628	TRUE
rctm0218,..	Cell Cycle	PLK1	Plk1	4.21e-08	1.94e-07	TRUE		MEGENA_25	NABA_core_matrisome, NABA_ecm_glycoproteins	SLC16A4	Slc16a4	0.00382246	0.00550591	TRUE
rctm0218,..	Cell Cycle	AKR1E2	Akr1e1	1.22e-07	5.3e-07	FALSE		MEGENA_25	NABA_core_matrisome, NABA_ecm_glycoproteins	ME3	Me3	0.00506086	0.0071321	FALSE
rctm0218,..	Cell Cycle	HIST1H2BO	Hist1h2bp	2.16e-07	9.15e-07	TRUE		MEGENA_25	NABA_core_matrisome, NABA_ecm_glycoproteins	SFRP2	Sfrp2	0.00882153	0.0120594	FALSE
rctm0218,..	Cell Cycle	LIG1	Lig1	9.34e-07	3.71e-06	TRUE		MEGENA_25	NABA_core_matrisome, NABA_ecm_glycoproteins	CAMK2N1	Camk2n1	0.0152527	0.0202298	FALSE
rctm0218,..	Cell Cycle	HIST1H2BM	Hist1h2bm	9.87e-07	3.88e-06	TRUE		MEGENA_25	NABA_core_matrisome, NABA_ecm_glycoproteins	AK017535	NA	0.0166717	0.0219682	FALSE
rctm0218,..	Cell Cycle	HIST1H2BK	Hist1h2bk	1.22e-06	4.68e-06	TRUE		MEGENA_25	NABA_core_matrisome, NABA_ecm_glycoproteins	KRT19	Krt19	0.0212695	0.0278657	FALSE
rctm0218,..	Cell Cycle	NCAPG	Ncapg	2.06e-06	7.62e-06	TRUE		MEGENA_25	NABA_core_matrisome, NABA_ecm_glycoproteins	CLDN10	Cldn10	0.0251503	0.0327151	FALSE
rctm0218,..	Cell Cycle	FIGNL1	Fignl1	2.6e-06	9.38e-06	FALSE		MEGENA_25	NABA_core_matrisome, NABA_ecm_glycoproteins	SEMA3A	Sema3a	0.0277101	0.0358659	TRUE
rctm0218,..	Cell Cycle	MLF1IP	Mlf1ip	4.94e-06	1.67e-05	TRUE		MEGENA_25	NABA_core_matrisome, NABA_ecm_glycoproteins	C2orf40	1500015O10Rik	0.0304201	0.0392067	FALSE
rctm0218,..	Cell Cycle	HJURP	Hjurp	9.59e-06	3.08e-05	TRUE		MEGENA_36	REACTOME_immune_system, KEGG_lysosome, KEGG_b_cell_receptor_signaling_pathway, PID_tcr_pathway	PTPRO	Ptpro	3.47e-102	1.58e-99	TRUE
rctm0218,..	Cell Cycle	BUB1	Bub1	4.61e-05	0.00013283	TRUE		MEGENA_36	REACTOME_immune_system, KEGG_lysosome, KEGG_b_cell_receptor_signaling_pathway, PID_tcr_pathway	SH3BP2	Sh3bp2	5.36e-98	1.63e-95	TRUE
rctm0218,..	Cell Cycle	SHCBP1	Shcbp1	5.19e-05	0.000146989	FALSE		MEGENA_36	REACTOME_immune_system, KEGG_lysosome, KEGG_b_cell_receptor_signaling_pathway, PID_tcr_pathway	SNX20	Snx20	1.35e-87	3.09e-85	TRUE
rctm0218,..	Cell Cycle	KIF22	Kif22	5.41e-05	0.000152758	FALSE		MEGENA_36	REACTOME_immune_system, KEGG_lysosome, KEGG_b_cell_receptor_signaling_pathway, PID_tcr_pathway	UNC93B1	Unc93b1	5.52e-83	1.12e-80	TRUE
rctm0218,..	Cell Cycle	ZWINT	mCT50673	9.59e-05	0.000263271	TRUE		MEGENA_36	REACTOME_immune_system, KEGG_lysosome, KEGG_b_cell_receptor_signaling_pathway, PID_tcr_pathway	PTPN18	Ptpn18	1.88e-80	3.12e-78	TRUE
rctm0218,..	Cell Cycle	BIRC5	Birc5	0.000156873	0.000410722	TRUE		MEGENA_36	REACTOME_immune_system, KEGG_lysosome, KEGG_b_cell_receptor_signaling_pathway, PID_tcr_pathway	GPSM3	Gpsm3	1.03e-77	1.45e-75	TRUE
rctm0218,..	Cell Cycle	NEK2	Nek2	0.000342632	0.00083343	TRUE		MEGENA_36	REACTOME_immune_system, KEGG_lysosome, KEGG_b_cell_receptor_signaling_pathway, PID_tcr_pathway	MMT00035939	NA	4.37e-72	5.7e-70	FALSE
rctm0218,..	Cell Cycle	EXO1	Exo1	0.00301252	0.00595883	FALSE		MEGENA_36	REACTOME_immune_system, KEGG_lysosome, KEGG_b_cell_receptor_signaling_pathway, PID_tcr_pathway	SMAP2	Smap2	2.76e-67	2.8e-65	TRUE
rctm0218,..	Cell Cycle	PRC1	Prc1	0.00331243	0.00640004	FALSE		MEGENA_36	REACTOME_immune_system, KEGG_lysosome, KEGG_b_cell_receptor_signaling_pathway, PID_tcr_pathway	ARHGAP9	Arhgap9	9.69e-67	9.31e-65	TRUE
rctm0218,..	Cell Cycle	ECT2	Ect2	0.00594791	0.0109808	FALSE		MEGENA_36	REACTOME_immune_system, KEGG_lysosome, KEGG_b_cell_receptor_signaling_pathway, PID_tcr_pathway	CTSS	Ctss	1.12e-65	1.02e-63	TRUE
rctm0218,..	Cell Cycle	MCM3	Mcm3	0.00612699	0.0112536	TRUE		MEGENA_36	REACTOME_immune_system, KEGG_lysosome, KEGG_b_cell_receptor_signaling_pathway, PID_tcr_pathway	STAP1	Stap1	1.18e-65	1.02e-63	TRUE
rctm0218,..	Cell Cycle	UHRF1	Uhrf1	0.00718537	0.0129987	FALSE		MEGENA_36	REACTOME_immune_system, KEGG_lysosome, KEGG_b_cell_receptor_signaling_pathway, PID_tcr_pathway	PSD4	Psd4	1.43e-64	1.18e-62	FALSE
rctm0218,..	Cell Cycle	NDC80	Ndc80	0.00800079	0.0142588	TRUE		MEGENA_36	REACTOME_immune_system, KEGG_lysosome, KEGG_b_cell_receptor_signaling_pathway, PID_tcr_pathway	FXYD5	Fxyd5	8.5e-63	6.75e-61	TRUE
rctm0218,..	Cell Cycle	CDCA3	Cdca3	0.0143254	0.0235486	FALSE		MEGENA_36	REACTOME_immune_system, KEGG_lysosome, KEGG_b_cell_receptor_signaling_pathway, PID_tcr_pathway	WAS	Was	1.51e-62	1.1e-60	TRUE
rctm0218,..	Cell Cycle	U69488	NA	0.0164918	0.0266236	FALSE		MEGENA_36	REACTOME_immune_system, KEGG_lysosome, KEGG_b_cell_receptor_signaling_pathway, PID_tcr_pathway	CD68	Cd68	5.82e-62	4.09e-60	TRUE
rctm0218,..	Cell Cycle	GMDS	Gmds	0.0167447	0.0269713	FALSE		MEGENA_36	REACTOME_immune_system, KEGG_lysosome, KEGG_b_cell_receptor_signaling_pathway, PID_tcr_pathway	TNFAIP8L2	Tnfaip8l2	7.28e-62	4.74e-60	FALSE
rctm0591	Innate Immune System	NCKAP1L	Nckap1l	7.45e-33	7.01e-31	FALSE		MEGENA_36	REACTOME_immune_system, KEGG_lysosome, KEGG_b_cell_receptor_signaling_pathway, PID_tcr_pathway	ARHGDIB	Arhgdib	3.7e-59	2.18e-57	TRUE
rctm0591	Innate Immune System	TYROBP	Tyrobp	2.1e-27	9.46e-26	TRUE		MEGENA_36	REACTOME_immune_system, KEGG_lysosome, KEGG_b_cell_receptor_signaling_pathway, PID_tcr_pathway	CAPG	Capg	2.19e-57	1.21e-55	TRUE
rctm0591	Innate Immune System	RAC2	Rac2	5.08e-26	2.03e-24	FALSE		MEGENA_36	REACTOME_immune_system, KEGG_lysosome, KEGG_b_cell_receptor_signaling_pathway, PID_tcr_pathway	CD83	Cd83	3.36e-57	1.8e-55	TRUE
rctm0591	Innate Immune System	FCER1G	Fcer1g	1.53e-19	2.83e-18	TRUE		MEGENA_36	REACTOME_immune_system, KEGG_lysosome, KEGG_b_cell_receptor_signaling_pathway, PID_tcr_pathway	P2RX4	P2rx4	5.75e-57	3e-55	TRUE
rctm0591	Innate Immune System	FERMT3	Fermt3	3.3e-15	4.17e-14	FALSE		MEGENA_36	REACTOME_immune_system, KEGG_lysosome, KEGG_b_cell_receptor_signaling_pathway, PID_tcr_pathway	METRNL	Metrnl	7.72e-57	3.92e-55	TRUE
rctm0591	Innate Immune System	CD53	Cd53	8.3e-15	9.96e-14	FALSE		MEGENA_36	REACTOME_immune_system, KEGG_lysosome, KEGG_b_cell_receptor_signaling_pathway, PID_tcr_pathway	CLEC7A	Clec7a	3.94e-56	1.85e-54	TRUE
rctm0591	Innate Immune System	HCK	Hck	2.87e-14	3.28e-13	TRUE		MEGENA_36	REACTOME_immune_system, KEGG_lysosome, KEGG_b_cell_receptor_signaling_pathway, PID_tcr_pathway	SLAMF8	Slamf8	1.27e-55	5.51e-54	TRUE
rctm0591	Innate Immune System	CTSS	Ctss	5.87e-14	6.6e-13	TRUE		MEGENA_36	REACTOME_immune_system, KEGG_lysosome, KEGG_b_cell_receptor_signaling_pathway, PID_tcr_pathway	PLCG2	Plcg2	3e-55	1.27e-53	TRUE
rctm0591	Innate Immune System	C1QC	C1qc	1.22e-13	1.33e-12	TRUE		MEGENA_36	REACTOME_immune_system, KEGG_lysosome, KEGG_b_cell_receptor_signaling_pathway, PID_tcr_pathway	ITGB2	Itgb2	3.98e-55	1.65e-53	TRUE
rctm0591	Innate Immune System	CSF1R	Csf1r	1.72e-13	1.85e-12	FALSE		MEGENA_36	REACTOME_immune_system, KEGG_lysosome, KEGG_b_cell_receptor_signaling_pathway, PID_tcr_pathway	NCF2	Ncf2	6.73e-55	2.73e-53	TRUE
rctm0591	Innate Immune System	NCF2	Ncf2	2.23e-13	2.36e-12	FALSE		MEGENA_36	REACTOME_immune_system, KEGG_lysosome, KEGG_b_cell_receptor_signaling_pathway, PID_tcr_pathway	MMT00069232	NA	1.62e-54	6.14e-53	FALSE
rctm0591	Innate Immune System	IGSF6	Igsf6	4.58e-13	4.45e-12	FALSE		MEGENA_36	REACTOME_immune_system, KEGG_lysosome, KEGG_b_cell_receptor_signaling_pathway, PID_tcr_pathway	LRRC33	Lrrc33	2.59e-54	9.63e-53	FALSE
rctm0591	Innate Immune System	APBB1IP	Apbb1ip	6.88e-12	5.63e-11	FALSE		MEGENA_36	REACTOME_immune_system, KEGG_lysosome, KEGG_b_cell_receptor_signaling_pathway, PID_tcr_pathway	CCR5	Ccr5	2.08e-53	7.46e-52	TRUE
rctm0591	Innate Immune System	CFI	Cfi	8.81e-12	7.05e-11	TRUE		MEGENA_36	REACTOME_immune_system, KEGG_lysosome, KEGG_b_cell_receptor_signaling_pathway, PID_tcr_pathway	MPEG1	Mpeg1	2.65e-53	9.13e-52	FALSE
rctm0591	Innate Immune System	C9	C9	1.12e-11	8.66e-11	TRUE		MEGENA_36	REACTOME_immune_system, KEGG_lysosome, KEGG_b_cell_receptor_signaling_pathway, PID_tcr_pathway	CLEC4D	Clec4d	1.1e-52	3.73e-51	TRUE
rctm0591	Innate Immune System	NM_134158	NA	1.33e-10	8.86e-10	FALSE		MEGENA_36	REACTOME_immune_system, KEGG_lysosome, KEGG_b_cell_receptor_signaling_pathway, PID_tcr_pathway	EBI3	Ebi3	1.85e-52	6.15e-51	TRUE
rctm0591	Innate Immune System	C8A	C8a	1.86e-10	1.18e-09	TRUE		MEGENA_36	REACTOME_immune_system, KEGG_lysosome, KEGG_b_cell_receptor_signaling_pathway, PID_tcr_pathway	PLXNC1	Plxnc1	5.2e-51	1.64e-49	TRUE
rctm0591	Innate Immune System	C8B	C8b	2.35e-10	1.44e-09	TRUE		MEGENA_36	REACTOME_immune_system, KEGG_lysosome, KEGG_b_cell_receptor_signaling_pathway, PID_tcr_pathway	ARHGAP30	Arhgap30	9.02e-51	2.7e-49	FALSE
rctm0591	Innate Immune System	CD5L	Cd5l	4.54e-10	2.68e-09	FALSE		MEGENA_36	REACTOME_immune_system, KEGG_lysosome, KEGG_b_cell_receptor_signaling_pathway, PID_tcr_pathway	CD44	Cd44	1.96e-50	5.76e-49	TRUE
rctm0591	Innate Immune System	ITGAL	Itgal	1.2e-08	6.09e-08	FALSE		MEGENA_36	REACTOME_immune_system, KEGG_lysosome, KEGG_b_cell_receptor_signaling_pathway, PID_tcr_pathway	KCNN4	Kcnn4	2.4e-50	6.86e-49	TRUE
rctm0591	Innate Immune System	CD300A	Cd300a	1.63e-08	8.15e-08	FALSE		MEGENA_36	REACTOME_immune_system, KEGG_lysosome, KEGG_b_cell_receptor_signaling_pathway, PID_tcr_pathway	IKZF1	Ikzf1	4.65e-50	1.31e-48	FALSE
rctm0591	Innate Immune System	FCGR3A	Fcgr3a	1.78e-08	8.82e-08	TRUE		MEGENA_36	REACTOME_immune_system, KEGG_lysosome, KEGG_b_cell_receptor_signaling_pathway, PID_tcr_pathway	COTL1	Cotl1	1.9e-49	5.19e-48	TRUE
rctm0591	Innate Immune System	C4BPA	C4bp	2.49e-08	1.2e-07	TRUE		MEGENA_36	REACTOME_immune_system, KEGG_lysosome, KEGG_b_cell_receptor_signaling_pathway, PID_tcr_pathway	TLR7	Tlr7	3.25e-49	8.71e-48	TRUE
rctm0591	Innate Immune System	C1QB	C1qb	9.36e-08	4.19e-07	TRUE		MEGENA_36	REACTOME_immune_system, KEGG_lysosome, KEGG_b_cell_receptor_signaling_pathway, PID_tcr_pathway	DENND4B	Dennd4b	5.52e-49	1.46e-47	TRUE
rctm0591	Innate Immune System	CFB	Cfb	1.32e-07	5.71e-07	TRUE		MEGENA_36	REACTOME_immune_system, KEGG_lysosome, KEGG_b_cell_receptor_signaling_pathway, PID_tcr_pathway	CSF1R	Csf1r	8.27e-49	2.16e-47	TRUE
rctm0591	Innate Immune System	CD48	Cd48	1.84e-06	6.91e-06	FALSE		MEGENA_36	REACTOME_immune_system, KEGG_lysosome, KEGG_b_cell_receptor_signaling_pathway, PID_tcr_pathway	FCGR2A	Fcgr3	9.29e-49	2.39e-47	TRUE
rctm0591	Innate Immune System	FCGR1A	Fcgr1	2.28e-06	8.27e-06	TRUE		MEGENA_36	REACTOME_immune_system, KEGG_lysosome, KEGG_b_cell_receptor_signaling_pathway, PID_tcr_pathway	CD9	Cd9	1.03e-47	2.61e-46	TRUE
rctm0591	Innate Immune System	EMR1	Emr1	2.64e-06	9.46e-06	FALSE		MEGENA_36	REACTOME_immune_system, KEGG_lysosome, KEGG_b_cell_receptor_signaling_pathway, PID_tcr_pathway	HEXB	Hexb	2.82e-47	6.96e-46	TRUE
rctm0591	Innate Immune System	AK014135	NA	4.25e-06	1.45e-05	FALSE		MEGENA_36	REACTOME_immune_system, KEGG_lysosome, KEGG_b_cell_receptor_signaling_pathway, PID_tcr_pathway	TLR2	Tlr2	2.53e-46	6.15e-45	TRUE
rctm0591	Innate Immune System	IL10RA	Il10ra	5.32e-06	1.78e-05	FALSE		MEGENA_36	REACTOME_immune_system, KEGG_lysosome, KEGG_b_cell_receptor_signaling_pathway, PID_tcr_pathway	LIPA	Lip1	1.47e-45	3.44e-44	FALSE
rctm0591	Innate Immune System	RELB	Relb	6.38e-06	2.12e-05	FALSE		MEGENA_36	REACTOME_immune_system, KEGG_lysosome, KEGG_b_cell_receptor_signaling_pathway, PID_tcr_pathway	SDCBP	Sdcbp	1.92e-45	4.44e-44	TRUE
rctm0591	Innate Immune System	MS4A6A	Ms4a6b	7.53e-06	2.48e-05	FALSE		MEGENA_36	REACTOME_immune_system, KEGG_lysosome, KEGG_b_cell_receptor_signaling_pathway, PID_tcr_pathway	CTSB	Ctsb	2.46e-45	5.61e-44	TRUE
rctm0591	Innate Immune System	SLC15A3	Slc15a3	7.66e-06	2.51e-05	FALSE		MEGENA_36	REACTOME_immune_system, KEGG_lysosome, KEGG_b_cell_receptor_signaling_pathway, PID_tcr_pathway	MMT00068791	NA	2.89e-45	6.52e-44	FALSE
rctm0591	Innate Immune System	ITIH3	Itih3	8.22e-06	2.68e-05	FALSE		MEGENA_36	REACTOME_immune_system, KEGG_lysosome, KEGG_b_cell_receptor_signaling_pathway, PID_tcr_pathway	DOK2	Dok2	3.67e-45	8.17e-44	TRUE
rctm0591	Innate Immune System	INPP5D	Inpp5d	1.01e-05	3.22e-05	FALSE		MEGENA_36	REACTOME_immune_system, KEGG_lysosome, KEGG_b_cell_receptor_signaling_pathway, PID_tcr_pathway	MMT00069588	NA	5.12e-45	1.13e-43	FALSE
rctm0591	Innate Immune System	CFH	Cfh	1.4e-05	4.35e-05	TRUE		MEGENA_36	REACTOME_immune_system, KEGG_lysosome, KEGG_b_cell_receptor_signaling_pathway, PID_tcr_pathway	CORO1A	Coro1a	4.15e-44	9.01e-43	TRUE
rctm0591	Innate Immune System	ITGB2	Itgb2	1.73e-05	5.24e-05	TRUE		MEGENA_36	REACTOME_immune_system, KEGG_lysosome, KEGG_b_cell_receptor_signaling_pathway, PID_tcr_pathway	HEXA	Hexa	5.95e-44	1.28e-42	TRUE
rctm0591	Innate Immune System	LY86	Ly86	1.81e-05	5.46e-05	TRUE		MEGENA_36	REACTOME_immune_system, KEGG_lysosome, KEGG_b_cell_receptor_signaling_pathway, PID_tcr_pathway	FCGR1A	Fcgr1	2.3e-43	4.88e-42	TRUE
rctm0591	Innate Immune System	GNGT2	Gngt2	2.49e-05	7.37e-05	FALSE		MEGENA_36	REACTOME_immune_system, KEGG_lysosome, KEGG_b_cell_receptor_signaling_pathway, PID_tcr_pathway	CNR2	Cnr2	4.94e-43	1.04e-41	TRUE
rctm0591	Innate Immune System	VSIG4	Vsig4	2.57e-05	7.58e-05	FALSE		MEGENA_36	REACTOME_immune_system, KEGG_lysosome, KEGG_b_cell_receptor_signaling_pathway, PID_tcr_pathway	LAIR1	Lair1	6.36e-43	1.32e-41	TRUE
rctm0591	Innate Immune System	CFP	Cfp	4.94e-05	0.000141717	FALSE		MEGENA_36	REACTOME_immune_system, KEGG_lysosome, KEGG_b_cell_receptor_signaling_pathway, PID_tcr_pathway	AV247986	NA	3.41e-42	6.91e-41	FALSE
rctm0591	Innate Immune System	NCF4	Ncf4	9.07e-05	0.000251201	FALSE		MEGENA_36	REACTOME_immune_system, KEGG_lysosome, KEGG_b_cell_receptor_signaling_pathway, PID_tcr_pathway	CCL3	Ccl3	4.36e-42	8.74e-41	TRUE
rctm0591	Innate Immune System	FGL2	Fgl2	0.000128736	0.000342894	FALSE		MEGENA_36	REACTOME_immune_system, KEGG_lysosome, KEGG_b_cell_receptor_signaling_pathway, PID_tcr_pathway	CASP1	Casp1	1.63e-41	3.24e-40	TRUE
rctm0591	Innate Immune System	EBI3	Ebi3	0.000164061	0.000427985	FALSE		MEGENA_36	REACTOME_immune_system, KEGG_lysosome, KEGG_b_cell_receptor_signaling_pathway, PID_tcr_pathway	LCP1	Lcp1	1.55e-40	2.94e-39	TRUE
rctm0591	Innate Immune System	ALDH3B1	Aldh3b1	0.000190338	0.000489495	FALSE		MEGENA_36	REACTOME_immune_system, KEGG_lysosome, KEGG_b_cell_receptor_signaling_pathway, PID_tcr_pathway	CLEC4A	Clec4a2	2.79e-40	5.2e-39	TRUE
rctm0591	Innate Immune System	LGMN	Lgmn	0.000223914	0.000563699	TRUE		MEGENA_36	REACTOME_immune_system, KEGG_lysosome, KEGG_b_cell_receptor_signaling_pathway, PID_tcr_pathway	CTSZ	Ctsz	7.65e-40	1.41e-38	TRUE
rctm0591	Innate Immune System	TMSB4X	Tmsb4x	0.000264757	0.000657329	FALSE		MEGENA_36	REACTOME_immune_system, KEGG_lysosome, KEGG_b_cell_receptor_signaling_pathway, PID_tcr_pathway	EFHD2	Efhd2	1.18e-39	2.13e-38	TRUE
rctm0591	Innate Immune System	SERPING1	Serping1	0.000373093	0.000898418	FALSE		MEGENA_36	REACTOME_immune_system, KEGG_lysosome, KEGG_b_cell_receptor_signaling_pathway, PID_tcr_pathway	CD72	Cd72	2.05e-39	3.66e-38	TRUE
rctm0591	Innate Immune System	ARHGAP30	Arhgap30	0.00072937	0.00167778	FALSE		MEGENA_36	REACTOME_immune_system, KEGG_lysosome, KEGG_b_cell_receptor_signaling_pathway, PID_tcr_pathway	MMT00050806	NA	7.58e-39	1.34e-37	FALSE
rctm0591	Innate Immune System	PTPRC	Ptprc	0.00077551	0.00176141	FALSE		MEGENA_36	REACTOME_immune_system, KEGG_lysosome, KEGG_b_cell_receptor_signaling_pathway, PID_tcr_pathway	MMT00074068	NA	1.54e-38	2.71e-37	FALSE
rctm0591	Innate Immune System	MGST3	Mgst3	0.00125355	0.00272675	FALSE		MEGENA_36	REACTOME_immune_system, KEGG_lysosome, KEGG_b_cell_receptor_signaling_pathway, PID_tcr_pathway	IKBKE	Ikbke	1.71e-38	2.98e-37	TRUE
rctm0591	Innate Immune System	RHBDF2	Rhbdf2	0.00175087	0.00364342	FALSE		MEGENA_36	REACTOME_immune_system, KEGG_lysosome, KEGG_b_cell_receptor_signaling_pathway, PID_tcr_pathway	TNFAIP2	Tnfaip2	6.57e-38	1.13e-36	TRUE
rctm0591	Innate Immune System	CD86	Cd86	0.00213843	0.00437405	TRUE		MEGENA_36	REACTOME_immune_system, KEGG_lysosome, KEGG_b_cell_receptor_signaling_pathway, PID_tcr_pathway	IL1RN	Il1rn	1.16e-37	1.95e-36	TRUE
rctm0591	Innate Immune System	PILRA	Pilra	0.00215456	0.00439218	FALSE		MEGENA_36	REACTOME_immune_system, KEGG_lysosome, KEGG_b_cell_receptor_signaling_pathway, PID_tcr_pathway	CAMK1D	Camk1d	1.2e-37	1.99e-36	TRUE
rctm0591	Innate Immune System	CYBA	Cyba	0.00229163	0.0046478	FALSE		MEGENA_36	REACTOME_immune_system, KEGG_lysosome, KEGG_b_cell_receptor_signaling_pathway, PID_tcr_pathway	TLR1	Tlr1	1.43e-37	2.35e-36	FALSE
rctm0591	Innate Immune System	NM_027209	NA	0.00346391	0.00661543	FALSE		MEGENA_36	REACTOME_immune_system, KEGG_lysosome, KEGG_b_cell_receptor_signaling_pathway, PID_tcr_pathway	ARHGAP15	Arhgap15	1.44e-37	2.35e-36	FALSE
rctm0591	Innate Immune System	TLR2	Tlr2	0.00386765	0.00736695	TRUE		MEGENA_36	REACTOME_immune_system, KEGG_lysosome, KEGG_b_cell_receptor_signaling_pathway, PID_tcr_pathway	RAB3IL1	Rab3il1	1.79e-37	2.89e-36	TRUE
rctm0591	Innate Immune System	SLC11A1	Slc11a1	0.00389053	0.00739098	FALSE		MEGENA_36	REACTOME_immune_system, KEGG_lysosome, KEGG_b_cell_receptor_signaling_pathway, PID_tcr_pathway	LAPTM5	Laptm5	6.8e-37	1.06e-35	TRUE
rctm0591	Innate Immune System	RGS10	Rgs10	0.00774452	0.0139401	FALSE		MEGENA_36	REACTOME_immune_system, KEGG_lysosome, KEGG_b_cell_receptor_signaling_pathway, PID_tcr_pathway	SASH3	Sash3	4.03e-36	6.13e-35	TRUE
rctm0591	Innate Immune System	SLC7A8	Slc7a8	0.00896558	0.015668	FALSE		MEGENA_36	REACTOME_immune_system, KEGG_lysosome, KEGG_b_cell_receptor_signaling_pathway, PID_tcr_pathway	VSIG4	Vsig4	4.27e-36	6.44e-35	TRUE
rctm0591	Innate Immune System	THEMIS2	BC013712	0.00907019	0.0158124	FALSE		MEGENA_36	REACTOME_immune_system, KEGG_lysosome, KEGG_b_cell_receptor_signaling_pathway, PID_tcr_pathway	CSF2RA	Csf2ra	1e-35	1.49e-34	TRUE
rctm0591	Innate Immune System	CCR5	Ccr5	0.00944711	0.016289	FALSE		MEGENA_36	REACTOME_immune_system, KEGG_lysosome, KEGG_b_cell_receptor_signaling_pathway, PID_tcr_pathway	ARPC1B	Arpc1b	4.23e-35	6.18e-34	TRUE
rctm0591	Innate Immune System	C3	C3	0.0105317	0.0178419	TRUE		MEGENA_36	REACTOME_immune_system, KEGG_lysosome, KEGG_b_cell_receptor_signaling_pathway, PID_tcr_pathway	HMHA1	Hmha1	7.78e-35	1.13e-33	TRUE
rctm0591	Innate Immune System	DOCK10	Dock10	0.0126485	0.0210321	FALSE		MEGENA_36	REACTOME_immune_system, KEGG_lysosome, KEGG_b_cell_receptor_signaling_pathway, PID_tcr_pathway	EVL	Evl	1.72e-34	2.48e-33	TRUE
rctm0591	Innate Immune System	CSF2RA	Csf2ra	0.0153827	0.0248889	FALSE		MEGENA_36	REACTOME_immune_system, KEGG_lysosome, KEGG_b_cell_receptor_signaling_pathway, PID_tcr_pathway	INPP5D	Inpp5d	2.68e-34	3.76e-33	TRUE
rctm0591	Innate Immune System	SH3KBP1	Sh3kbp1	0.0178227	0.0285798	FALSE		MEGENA_36	REACTOME_immune_system, KEGG_lysosome, KEGG_b_cell_receptor_signaling_pathway, PID_tcr_pathway	CARD11	Card11	5.25e-34	7.21e-33	FALSE
rctm0591	Innate Immune System	TREML4	Treml4	0.0197082	0.0311865	FALSE		MEGENA_36	REACTOME_immune_system, KEGG_lysosome, KEGG_b_cell_receptor_signaling_pathway, PID_tcr_pathway	KIAA1598	4930506M07Rik	1.36e-33	1.81e-32	FALSE
rctm0591	Innate Immune System	C4A	C4a	0.0211391	0.0333045	TRUE		MEGENA_36	REACTOME_immune_system, KEGG_lysosome, KEGG_b_cell_receptor_signaling_pathway, PID_tcr_pathway	MAP4K1	Map4k1	2.64e-33	3.46e-32	TRUE
rctm0591	Innate Immune System	C1QA	C1qa	0.0218169	0.0342226	TRUE		MEGENA_36	REACTOME_immune_system, KEGG_lysosome, KEGG_b_cell_receptor_signaling_pathway, PID_tcr_pathway	ARHGAP6	Arhgap6	3.34e-33	4.35e-32	TRUE
rctm0591	Innate Immune System	CD68	Cd68	0.0254834	0.0395097	FALSE		MEGENA_36	REACTOME_immune_system, KEGG_lysosome, KEGG_b_cell_receptor_signaling_pathway, PID_tcr_pathway	EMP3	Emp3	6.35e-33	8.22e-32	FALSE
rctm0591	Innate Immune System	FGL1	Fgl1	0.0288804	0.0439617	FALSE		MEGENA_36	REACTOME_immune_system, KEGG_lysosome, KEGG_b_cell_receptor_signaling_pathway, PID_tcr_pathway	ST8SIA4	St8sia4	8.06e-33	1.04e-31	TRUE
rctm0591	Innate Immune System	DOCK2	Dock2	0.0301033	0.0456303	FALSE		MEGENA_36	REACTOME_immune_system, KEGG_lysosome, KEGG_b_cell_receptor_signaling_pathway, PID_tcr_pathway	RGS2	Rgs2	1.1e-32	1.4e-31	TRUE
rctm0680	Metabolism	DHCR7	Dhcr7	6.51e-40	4.69e-37	TRUE		MEGENA_36	REACTOME_immune_system, KEGG_lysosome, KEGG_b_cell_receptor_signaling_pathway, PID_tcr_pathway	RAP1B	Rap1b	1.9e-32	2.41e-31	TRUE
rctm0680	Metabolism	SQLE	Sqle	2.23e-38	5.36e-36	TRUE		MEGENA_36	REACTOME_immune_system, KEGG_lysosome, KEGG_b_cell_receptor_signaling_pathway, PID_tcr_pathway	APBB1IP	Apbb1ip	2.29e-32	2.88e-31	FALSE
rctm0680	Metabolism	ASL	Asl	6.66e-38	1.2e-35	TRUE		MEGENA_36	REACTOME_immune_system, KEGG_lysosome, KEGG_b_cell_receptor_signaling_pathway, PID_tcr_pathway	PLA2G7	Pla2g7	5.07e-32	6.25e-31	TRUE
rctm0680	Metabolism	FDFT1	Fdft1	1.13e-35	1.63e-33	TRUE		MEGENA_36	REACTOME_immune_system, KEGG_lysosome, KEGG_b_cell_receptor_signaling_pathway, PID_tcr_pathway	DNASE1L1	Dnase1l1	6.27e-32	7.68e-31	TRUE
rctm0680	Metabolism	INSIG1	Insig1	7.79e-33	7.01e-31	TRUE		MEGENA_36	REACTOME_immune_system, KEGG_lysosome, KEGG_b_cell_receptor_signaling_pathway, PID_tcr_pathway	PRKCD	Prkcd	6.43e-32	7.82e-31	TRUE
rctm0680	Metabolism	ACSS2	Acss2	1.45e-32	1.16e-30	TRUE		MEGENA_36	REACTOME_immune_system, KEGG_lysosome, KEGG_b_cell_receptor_signaling_pathway, PID_tcr_pathway	GRN	Grn	9.96e-32	1.2e-30	TRUE
rctm0680	Metabolism	ARG1	Arg1	4.62e-31	3.33e-29	TRUE		MEGENA_36	REACTOME_immune_system, KEGG_lysosome, KEGG_b_cell_receptor_signaling_pathway, PID_tcr_pathway	ARPC2	Arpc2	1.14e-31	1.36e-30	TRUE
rctm0680	Metabolism	IDI1	Idi1	1.05e-29	6.29e-28	TRUE		MEGENA_36	REACTOME_immune_system, KEGG_lysosome, KEGG_b_cell_receptor_signaling_pathway, PID_tcr_pathway	SPP1	Spp1	1.41e-31	1.67e-30	TRUE
rctm0680	Metabolism	HMGCR	Hmgcr	5.01e-29	2.77e-27	TRUE		MEGENA_36	REACTOME_immune_system, KEGG_lysosome, KEGG_b_cell_receptor_signaling_pathway, PID_tcr_pathway	TMEM202	Tmem202	3.42e-31	4.03e-30	FALSE
rctm0680	Metabolism	LSS	Lss	7.97e-29	4.1e-27	TRUE		MEGENA_36	REACTOME_immune_system, KEGG_lysosome, KEGG_b_cell_receptor_signaling_pathway, PID_tcr_pathway	ALDH3B1	Aldh3b1	5.82e-31	6.76e-30	TRUE
rctm0680	Metabolism	TMEM97	Tmem97	3.19e-28	1.53e-26	FALSE		MEGENA_36	REACTOME_immune_system, KEGG_lysosome, KEGG_b_cell_receptor_signaling_pathway, PID_tcr_pathway	LCP2	Lcp2	9.05e-31	1.04e-29	TRUE
rctm0680	Metabolism	HGD	Hgd	8.48e-27	3.59e-25	TRUE		MEGENA_36	REACTOME_immune_system, KEGG_lysosome, KEGG_b_cell_receptor_signaling_pathway, PID_tcr_pathway	GPR34	Gpr34	9.98e-31	1.15e-29	TRUE
rctm0680	Metabolism	CPS1	Cps1	2.52e-25	9.56e-24	TRUE		MEGENA_6	NABA_core_matrisome, NABA_ecm_glycoproteins, REACTOME_axon_guidance	PTGIS	Ptgis	5.05e-127	9.22e-124	TRUE
rctm0680	Metabolism	RDH11	Rdh11	7.73e-25	2.65e-23	FALSE		MEGENA_6	NABA_core_matrisome, NABA_ecm_glycoproteins, REACTOME_axon_guidance	RSPO1	Rspo1	5.57e-119	5.08e-116	TRUE
rctm0680	Metabolism	MSMO1	Sc4mol	1.36e-24	4.44e-23	TRUE		MEGENA_6	NABA_core_matrisome, NABA_ecm_glycoproteins, REACTOME_axon_guidance	BNC1	Bnc1	1.26e-115	7.66e-113	TRUE
rctm0680	Metabolism	TKT	Tkt	5.82e-24	1.82e-22	TRUE		MEGENA_6	NABA_core_matrisome, NABA_ecm_glycoproteins, REACTOME_axon_guidance	COBL	Cobl	4.55e-99	1.66e-96	FALSE
rctm0680	Metabolism	GPAM	Gpam	1.61e-22	4e-21	TRUE		MEGENA_6	NABA_core_matrisome, NABA_ecm_glycoproteins, REACTOME_axon_guidance	GPM6A	Gpm6a	2.64e-82	4.82e-80	TRUE
rctm0680	Metabolism	RBP4	Rbp4	1.57e-22	4e-21	FALSE		MEGENA_6	NABA_core_matrisome, NABA_ecm_glycoproteins, REACTOME_axon_guidance	PDLIM3	Pdlim3	3.27e-79	4.97e-77	TRUE
rctm0680	Metabolism	MMT00060232	NA	1.58e-22	4e-21	FALSE		MEGENA_6	NABA_core_matrisome, NABA_ecm_glycoproteins, REACTOME_axon_guidance	WT1	Wt1	5.73e-69	6.16e-67	TRUE
rctm0680	Metabolism	HMGCS1	Hmgcs1	4.23e-22	1.01e-20	TRUE		MEGENA_6	NABA_core_matrisome, NABA_ecm_glycoproteins, REACTOME_axon_guidance	COL4A6	Col4a6	7.1e-61	4.47e-59	TRUE
rctm0680	Metabolism	CTH	Cth	4.74e-22	1.1e-20	TRUE		MEGENA_6	NABA_core_matrisome, NABA_ecm_glycoproteins, REACTOME_axon_guidance	CRB2	Crb2	8.9e-56	3.96e-54	FALSE
rctm0680	Metabolism	NSDHL	Nsdhl	7.36e-22	1.66e-20	TRUE		MEGENA_6	NABA_core_matrisome, NABA_ecm_glycoproteins, REACTOME_axon_guidance	CNN1	Cnn1	1.57e-54	6.09e-53	TRUE
rctm0680	Metabolism	PKLR	Pklr	2.06e-21	4.5e-20	TRUE		MEGENA_6	NABA_core_matrisome, NABA_ecm_glycoproteins, REACTOME_axon_guidance	PTPN13	Ptpn13	3.7e-54	1.35e-52	TRUE
rctm0680	Metabolism	FDPS	Fdps	2.38e-20	4.77e-19	TRUE		MEGENA_6	NABA_core_matrisome, NABA_ecm_glycoproteins, REACTOME_axon_guidance	KRT7	Krt7	2.95e-52	9.6e-51	TRUE
rctm0680	Metabolism	ACLY	Acly	8.55e-20	1.66e-18	TRUE		MEGENA_6	NABA_core_matrisome, NABA_ecm_glycoproteins, REACTOME_axon_guidance	LMOD1	Lmod1	6.06e-52	1.94e-50	TRUE
rctm0680	Metabolism	PAOX	Paox	1.31e-19	2.48e-18	TRUE		MEGENA_6	NABA_core_matrisome, NABA_ecm_glycoproteins, REACTOME_axon_guidance	MYH11	Myh11	5.99e-51	1.85e-49	TRUE
rctm0680	Metabolism	HSD17B7	Hsd17b7	6.47e-19	1.14e-17	TRUE		MEGENA_6	NABA_core_matrisome, NABA_ecm_glycoproteins, REACTOME_axon_guidance	MYL9	Myl9	7.31e-51	2.22e-49	TRUE
rctm0680	Metabolism	SDS	Sds	2.51e-18	4.2e-17	FALSE		MEGENA_6	NABA_core_matrisome, NABA_ecm_glycoproteins, REACTOME_axon_guidance	ACTG2	Actg2	1.52e-49	4.2e-48	TRUE
rctm0680	Metabolism	NM_009127	NA	3.47e-18	5.67e-17	FALSE		MEGENA_6	NABA_core_matrisome, NABA_ecm_glycoproteins, REACTOME_axon_guidance	MSLN	Msln	3.81e-46	9.16e-45	TRUE
rctm0680	Metabolism	HMGCS2	Hmgcs2	4.04e-17	6.46e-16	TRUE		MEGENA_6	NABA_core_matrisome, NABA_ecm_glycoproteins, REACTOME_axon_guidance	RHPN2	Rhpn2	2.14e-42	4.39e-41	TRUE
rctm0680	Metabolism	GNMT	Gnmt	4.69e-17	7.35e-16	FALSE		MEGENA_6	NABA_core_matrisome, NABA_ecm_glycoproteins, REACTOME_axon_guidance	BC006062	NA	1.62e-40	3.04e-39	FALSE
rctm0680	Metabolism	PANK1	Pank1	6.35e-17	9.52e-16	TRUE		MEGENA_6	NABA_core_matrisome, NABA_ecm_glycoproteins, REACTOME_axon_guidance	SPOCK2	Spock2	7.58e-38	1.29e-36	TRUE
rctm0680	Metabolism	ALDOB	Aldob	6.27e-17	9.52e-16	TRUE		MEGENA_6	NABA_core_matrisome, NABA_ecm_glycoproteins, REACTOME_axon_guidance	MMT00077348	NA	5.13e-37	8.07e-36	FALSE
rctm0680	Metabolism	ACACB	Acacb	6.77e-17	9.95e-16	TRUE		MEGENA_6	NABA_core_matrisome, NABA_ecm_glycoproteins, REACTOME_axon_guidance	GAS1	Gas1	1.6e-36	2.47e-35	TRUE
rctm0680	Metabolism	DAK	Dak	7.41e-17	1.07e-15	FALSE		MEGENA_6	NABA_core_matrisome, NABA_ecm_glycoproteins, REACTOME_axon_guidance	PPL	Ppl	2.69e-36	4.13e-35	TRUE
rctm0680	Metabolism	AASS	Aass	3.05e-16	4.22e-15	TRUE		MEGENA_6	NABA_core_matrisome, NABA_ecm_glycoproteins, REACTOME_axon_guidance	GPC3	Gpc3	5.23e-36	7.83e-35	TRUE
rctm0680	Metabolism	DMGDH	Dmgdh	6.78e-16	9.21e-15	FALSE		MEGENA_6	NABA_core_matrisome, NABA_ecm_glycoproteins, REACTOME_axon_guidance	STEAP2	Steap2	1.76e-34	2.51e-33	FALSE
rctm0680	Metabolism	FASN	Fasn	1.01e-15	1.34e-14	TRUE		MEGENA_6	NABA_core_matrisome, NABA_ecm_glycoproteins, REACTOME_axon_guidance	C6orf132	AI661453	2.42e-34	3.43e-33	TRUE
rctm0680	Metabolism	ACAT2	Acat2	1.94e-15	2.49e-14	FALSE		MEGENA_6	NABA_core_matrisome, NABA_ecm_glycoproteins, REACTOME_axon_guidance	KCNMB1	Kcnmb1	3.13e-34	4.36e-33	TRUE
rctm0680	Metabolism	SLC10A1	Slc10a1	6.43e-15	7.85e-14	TRUE		MEGENA_6	NABA_core_matrisome, NABA_ecm_glycoproteins, REACTOME_axon_guidance	MRVI1	Mrvi1	7.68e-34	1.04e-32	TRUE
rctm0680	Metabolism	CMBL	Cmbl	1.27e-14	1.5e-13	FALSE		MEGENA_6	NABA_core_matrisome, NABA_ecm_glycoproteins, REACTOME_axon_guidance	DKK3	Dkk3	1.36e-33	1.81e-32	TRUE
rctm0680	Metabolism	ELOVL5	Elovl5	1.94e-14	2.25e-13	TRUE		MEGENA_6	NABA_core_matrisome, NABA_ecm_glycoproteins, REACTOME_axon_guidance	ANTXR1	Antxr1	2.43e-32	3.04e-31	TRUE
rctm0680	Metabolism	ELOVL6	Elovl6	8.75e-14	9.69e-13	TRUE		MEGENA_6	NABA_core_matrisome, NABA_ecm_glycoproteins, REACTOME_axon_guidance	JPH2	Jph2	3.57e-32	4.44e-31	FALSE
rctm0680	Metabolism	THRSP	Thrsp	2.57e-13	2.68e-12	FALSE		MEGENA_6	NABA_core_matrisome, NABA_ecm_glycoproteins, REACTOME_axon_guidance	ROR2	Ror2	1.85e-30	2.1e-29	TRUE
rctm0680	Metabolism	MMT00049791	NA	3.09e-13	3.18e-12	FALSE		MEGENA_6	NABA_core_matrisome, NABA_ecm_glycoproteins, REACTOME_axon_guidance	PERP	Perp	4.41e-29	4.5e-28	TRUE
rctm0680	Metabolism	SEPP1	Sepp1	3.75e-13	3.7e-12	FALSE		MEGENA_6	NABA_core_matrisome, NABA_ecm_glycoproteins, REACTOME_axon_guidance	NBL1	Nbl1	5.05e-29	5.12e-28	TRUE
rctm0680	Metabolism	GOT1	Got1	3.75e-13	3.7e-12	TRUE		MEGENA_6	NABA_core_matrisome, NABA_ecm_glycoproteins, REACTOME_axon_guidance	KRT19	Krt19	3.32e-28	3.19e-27	TRUE
rctm0680	Metabolism	AGXT2L1	Agxt2l1	5.24e-13	5.03e-12	FALSE		MEGENA_6	NABA_core_matrisome, NABA_ecm_glycoproteins, REACTOME_axon_guidance	SULF1	Sulf1	2.83e-26	2.5e-25	FALSE
rctm0680	Metabolism	TM7SF2	Tm7sf2	5.45e-13	5.17e-12	TRUE		MEGENA_6	NABA_core_matrisome, NABA_ecm_glycoproteins, REACTOME_axon_guidance	GJB3	Gjb3	4.48e-26	3.88e-25	FALSE
rctm0680	Metabolism	ACAA1	Acaa1a	5.6e-13	5.23e-12	TRUE		MEGENA_6	NABA_core_matrisome, NABA_ecm_glycoproteins, REACTOME_axon_guidance	DPP4	Dpp4	2.42e-25	1.97e-24	TRUE
rctm0680	Metabolism	PGRMC2	Pgrmc2	6.05e-13	5.59e-12	FALSE		MEGENA_6	NABA_core_matrisome, NABA_ecm_glycoproteins, REACTOME_axon_guidance	AEBP1	Aebp1	3.3e-25	2.65e-24	TRUE
rctm0680	Metabolism	ASS1	Ass1	9.27e-13	8.45e-12	TRUE		MEGENA_6	NABA_core_matrisome, NABA_ecm_glycoproteins, REACTOME_axon_guidance	WNT2B	Wnt2b	1.08e-23	7.8e-23	FALSE
rctm0680	Metabolism	MGLL	Mgll	9.75e-13	8.77e-12	TRUE		MEGENA_6	NABA_core_matrisome, NABA_ecm_glycoproteins, REACTOME_axon_guidance	KCNAB1	Kcnab1	1.09e-23	7.84e-23	TRUE
rctm0680	Metabolism	GSTA2	NA	1.28e-12	1.13e-11	TRUE		MEGENA_6	NABA_core_matrisome, NABA_ecm_glycoproteins, REACTOME_axon_guidance	PKHD1L1	Pkhd1l1	1.46e-23	1.03e-22	TRUE
rctm0680	Metabolism	PMVK	Pmvk	1.79e-12	1.57e-11	TRUE		MEGENA_6	NABA_core_matrisome, NABA_ecm_glycoproteins, REACTOME_axon_guidance	UPK1B	Upk1b	1.86e-23	1.29e-22	FALSE
rctm0680	Metabolism	FADS2	Fads2	2.47e-12	2.15e-11	TRUE		MEGENA_6	NABA_core_matrisome, NABA_ecm_glycoproteins, REACTOME_axon_guidance	TAGLN	Tagln	4.2e-23	2.85e-22	TRUE
rctm0680	Metabolism	FADS1	Fads1	5.9e-12	4.89e-11	TRUE		MEGENA_6	NABA_core_matrisome, NABA_ecm_glycoproteins, REACTOME_axon_guidance	ACTA2	Acta2	2.16e-22	1.4e-21	TRUE
rctm0680	Metabolism	CYB5R3	Cyb5r3	5.89e-12	4.89e-11	TRUE		MEGENA_6	NABA_core_matrisome, NABA_ecm_glycoproteins, REACTOME_axon_guidance	PTN	Ptn	5.73e-22	3.64e-21	TRUE
rctm0680	Metabolism	SLC25A15	Slc25a15	8.49e-12	6.87e-11	TRUE		MEGENA_6	NABA_core_matrisome, NABA_ecm_glycoproteins, REACTOME_axon_guidance	PCP4	Pcp4	1.27e-21	7.84e-21	TRUE
rctm0680	Metabolism	MVD	Mvd	1.09e-11	8.55e-11	TRUE		MEGENA_6	NABA_core_matrisome, NABA_ecm_glycoproteins, REACTOME_axon_guidance	WFDC1	Wfdc1	1.4e-21	8.59e-21	TRUE
rctm0680	Metabolism	VNN1	Vnn1	1.98e-11	1.5e-10	FALSE		MEGENA_6	NABA_core_matrisome, NABA_ecm_glycoproteins, REACTOME_axon_guidance	PI15	Pi15	4.71e-21	2.82e-20	TRUE
rctm0680	Metabolism	MUT	Mut	2.41e-11	1.81e-10	TRUE		MEGENA_6	NABA_core_matrisome, NABA_ecm_glycoproteins, REACTOME_axon_guidance	C2	C2	2.92e-20	1.68e-19	TRUE
rctm0680	Metabolism	HAO1	Hao1	3.18e-11	2.36e-10	TRUE		MEGENA_6	NABA_core_matrisome, NABA_ecm_glycoproteins, REACTOME_axon_guidance	THBS3	Thbs3	3.37e-20	1.94e-19	TRUE
rctm0680	Metabolism	UGT2B7	Ugt2b35	3.27e-11	2.4e-10	TRUE		MEGENA_6	NABA_core_matrisome, NABA_ecm_glycoproteins, REACTOME_axon_guidance	OSR2	Osr2	7.39e-20	4.16e-19	FALSE
rctm0680	Metabolism	SULT1A1	Sult1a1	3.65e-11	2.65e-10	TRUE		MEGENA_6	NABA_core_matrisome, NABA_ecm_glycoproteins, REACTOME_axon_guidance	NR2F2	Nr2f2	7.5e-20	4.21e-19	FALSE
rctm0680	Metabolism	PRODH	Prodh	6.01e-11	4.33e-10	TRUE		MEGENA_6	NABA_core_matrisome, NABA_ecm_glycoproteins, REACTOME_axon_guidance	SCN3B	Scn3b	8.23e-20	4.57e-19	TRUE
rctm0680	Metabolism	CROT	Crot	6.92e-11	4.93e-10	TRUE		MEGENA_6	NABA_core_matrisome, NABA_ecm_glycoproteins, REACTOME_axon_guidance	CRYM	Crym	8.6e-20	4.73e-19	TRUE
rctm0680	Metabolism	EBP	Ebp	7.18e-11	5.07e-10	TRUE		MEGENA_6	NABA_core_matrisome, NABA_ecm_glycoproteins, REACTOME_axon_guidance	FLRT2	Flrt2	7.86e-19	4.03e-18	FALSE
rctm0680	Metabolism	ACADSB	Acadsb	8e-11	5.59e-10	TRUE		MEGENA_6	NABA_core_matrisome, NABA_ecm_glycoproteins, REACTOME_axon_guidance	CTXN1	Ctxn1	9.13e-19	4.6e-18	FALSE
rctm0680	Metabolism	CYP51A1	Cyp51	8.59e-11	5.95e-10	TRUE		MEGENA_6	NABA_core_matrisome, NABA_ecm_glycoproteins, REACTOME_axon_guidance	TMEM125	6330530A05Rik	9.26e-19	4.66e-18	FALSE
rctm0680	Metabolism	EHHADH	Ehhadh	8.74e-11	5.99e-10	FALSE		MEGENA_6	NABA_core_matrisome, NABA_ecm_glycoproteins, REACTOME_axon_guidance	CYBRD1	Cybrd1	5.89e-18	2.82e-17	TRUE
rctm0680	Metabolism	MAT1A	Mat1a	9.72e-11	6.61e-10	TRUE		MEGENA_6	NABA_core_matrisome, NABA_ecm_glycoproteins, REACTOME_axon_guidance	MMT00025613	NA	1.32e-17	6.11e-17	FALSE
rctm0680	Metabolism	ALDH1L1	Aldh1l1	1.32e-10	8.86e-10	FALSE		MEGENA_6	NABA_core_matrisome, NABA_ecm_glycoproteins, REACTOME_axon_guidance	COL8A2	Col8a2	1.41e-17	6.52e-17	FALSE
rctm0680	Metabolism	ALDH3A2	Aldh3a2	1.44e-10	9.53e-10	FALSE		MEGENA_6	NABA_core_matrisome, NABA_ecm_glycoproteins, REACTOME_axon_guidance	NKAIN4	Nkain4	1.98e-17	9.08e-17	TRUE
rctm0680	Metabolism	GYS2	Gys2	1.61e-10	1.05e-09	TRUE		MEGENA_6	NABA_core_matrisome, NABA_ecm_glycoproteins, REACTOME_axon_guidance	INADL	Inadl	2.15e-17	9.78e-17	TRUE
rctm0680	Metabolism	NM_008181	NA	1.76e-10	1.14e-09	FALSE		MEGENA_6	NABA_core_matrisome, NABA_ecm_glycoproteins, REACTOME_axon_guidance	CXADR	Cxadr	2.54e-17	1.15e-16	TRUE
rctm0680	Metabolism	GLYAT	Glyat	1.85e-10	1.18e-09	TRUE		MEGENA_6	NABA_core_matrisome, NABA_ecm_glycoproteins, REACTOME_axon_guidance	CAPN6	Capn6	2.63e-17	1.19e-16	TRUE
rctm0680	Metabolism	ALDH1A1	Aldh1a1	1.88e-10	1.18e-09	TRUE		MEGENA_6	NABA_core_matrisome, NABA_ecm_glycoproteins, REACTOME_axon_guidance	CLDN10	Cldn10	3.11e-17	1.4e-16	TRUE
rctm0680	Metabolism	MMT00007490	NA	1.83e-10	1.18e-09	FALSE		MEGENA_6	NABA_core_matrisome, NABA_ecm_glycoproteins, REACTOME_axon_guidance	MMT00041061	NA	3.82e-17	1.71e-16	FALSE
rctm0680	Metabolism	PSTPIP2	Pstpip2	1.93e-10	1.2e-09	FALSE		MEGENA_6	NABA_core_matrisome, NABA_ecm_glycoproteins, REACTOME_axon_guidance	CACNB2	Cacnb2	6.61e-17	2.89e-16	FALSE
rctm0680	Metabolism	CPT1A	Cpt1a	4.11e-10	2.45e-09	TRUE		MEGENA_6	NABA_core_matrisome, NABA_ecm_glycoproteins, REACTOME_axon_guidance	FLNC	Flnc	1.16e-16	5e-16	TRUE
rctm0680	Metabolism	POR	Por	5.86e-10	3.35e-09	FALSE		MEGENA_6	NABA_core_matrisome, NABA_ecm_glycoproteins, REACTOME_axon_guidance	NHSL1	Nhsl1	1.41e-16	6.02e-16	FALSE
rctm0680	Metabolism	MUM1	Mum1	5.86e-10	3.35e-09	FALSE		MEGENA_6	NABA_core_matrisome, NABA_ecm_glycoproteins, REACTOME_axon_guidance	C11orf9	Gm98	3.52e-16	1.47e-15	FALSE
rctm0680	Metabolism	AACS	Aacs	5.78e-10	3.35e-09	FALSE		MEGENA_6	NABA_core_matrisome, NABA_ecm_glycoproteins, REACTOME_axon_guidance	ATP1B1	Atp1b1	4.04e-16	1.67e-15	FALSE
rctm0680	Metabolism	SERINC2	Serinc2	3.34e-09	1.9e-08	FALSE		MEGENA_6	NABA_core_matrisome, NABA_ecm_glycoproteins, REACTOME_axon_guidance	PPP2R2B	Ppp2r2b	5.14e-16	2.11e-15	TRUE
rctm0680	Metabolism	DHCR24	Dhcr24	5.08e-09	2.84e-08	TRUE		MEGENA_6	NABA_core_matrisome, NABA_ecm_glycoproteins, REACTOME_axon_guidance	TCEAL3	Tceal3	6.27e-16	2.56e-15	FALSE
rctm0680	Metabolism	SCP2	Scp2	5.16e-09	2.86e-08	TRUE		MEGENA_6	NABA_core_matrisome, NABA_ecm_glycoproteins, REACTOME_axon_guidance	IGFBP6	Igfbp6	8.42e-16	3.41e-15	TRUE
rctm0680	Metabolism	ACMSD	Acmsd	6.23e-09	3.42e-08	TRUE		MEGENA_6	NABA_core_matrisome, NABA_ecm_glycoproteins, REACTOME_axon_guidance	GJB5	Gjb5	1.05e-15	4.25e-15	TRUE
rctm0680	Metabolism	PNPLA5	Pnpla5	6.53e-09	3.56e-08	FALSE		MEGENA_6	NABA_core_matrisome, NABA_ecm_glycoproteins, REACTOME_axon_guidance	BAIAP2L1	Baiap2l1	6.9e-15	2.64e-14	TRUE
rctm0680	Metabolism	PCSK9	Pcsk9	9e-09	4.8e-08	FALSE		MEGENA_6	NABA_core_matrisome, NABA_ecm_glycoproteins, REACTOME_axon_guidance	VIT	Vit	7.12e-15	2.72e-14	TRUE
rctm0680	Metabolism	IMPA2	Impa2	9.78e-09	5.15e-08	TRUE		MEGENA_6	NABA_core_matrisome, NABA_ecm_glycoproteins, REACTOME_axon_guidance	FMOD	Fmod	1.04e-14	3.91e-14	TRUE
rctm0680	Metabolism	KHK	Khk	9.81e-09	5.15e-08	TRUE		MEGENA_6	NABA_core_matrisome, NABA_ecm_glycoproteins, REACTOME_axon_guidance	CCDC92	Ccdc92	1.13e-14	4.23e-14	FALSE
rctm0680	Metabolism	UGT1A6	Ugt1a6a	9.87e-09	5.15e-08	TRUE		MEGENA_6	NABA_core_matrisome, NABA_ecm_glycoproteins, REACTOME_axon_guidance	FNDC1	Fndc1	3.2e-14	1.17e-13	TRUE
rctm0680	Metabolism	ABCD3	Abcd3	1.07e-08	5.5e-08	FALSE		MEGENA_6	NABA_core_matrisome, NABA_ecm_glycoproteins, REACTOME_axon_guidance	LSR	Lsr	9.82e-14	3.45e-13	TRUE
rctm0680	Metabolism	ALDOC	Aldoc	1.07e-08	5.5e-08	TRUE		MEGENA_6	NABA_core_matrisome, NABA_ecm_glycoproteins, REACTOME_axon_guidance	mCT184042	NA	1.34e-13	4.67e-13	FALSE
rctm0680	Metabolism	CA3	Car3	1.4e-08	7.04e-08	TRUE		MEGENA_6	NABA_core_matrisome, NABA_ecm_glycoproteins, REACTOME_axon_guidance	AK017535	NA	1.63e-13	5.66e-13	FALSE
rctm0680	Metabolism	RGN	Rgn	2.25e-08	1.1e-07	FALSE		MEGENA_6	NABA_core_matrisome, NABA_ecm_glycoproteins, REACTOME_axon_guidance	NXNL2	Nxnl2	1.72e-13	5.97e-13	FALSE
rctm0680	Metabolism	CAT	Cat	2.35e-08	1.14e-07	TRUE		MEGENA_6	NABA_core_matrisome, NABA_ecm_glycoproteins, REACTOME_axon_guidance	ECM1	Ecm1	1.79e-13	6.18e-13	FALSE
rctm0680	Metabolism	PGRMC1	Pgrmc1	3.27e-08	1.57e-07	FALSE		MEGENA_6	NABA_core_matrisome, NABA_ecm_glycoproteins, REACTOME_axon_guidance	MMT00047235	NA	5.97e-13	1.99e-12	FALSE
rctm0680	Metabolism	CYP2C19	Cyp2c29	3.65e-08	1.74e-07	TRUE		MEGENA_6	NABA_core_matrisome, NABA_ecm_glycoproteins, REACTOME_axon_guidance	SH3BGR	Sh3bgr	7.09e-13	2.35e-12	TRUE
rctm0680	Metabolism	FMO3	Fmo3	4.04e-08	1.9e-07	TRUE		MEGENA_6	NABA_core_matrisome, NABA_ecm_glycoproteins, REACTOME_axon_guidance	ALOX15	Alox15	7.27e-13	2.4e-12	TRUE
rctm0680	Metabolism	DECR1	Decr1	4.16e-08	1.94e-07	TRUE		MEGENA_6	NABA_core_matrisome, NABA_ecm_glycoproteins, REACTOME_axon_guidance	CFTR	Cftr	9.41e-13	3.08e-12	FALSE
rctm0680	Metabolism	MMT00062095	NA	4.17e-08	1.94e-07	FALSE		MEGENA_6	NABA_core_matrisome, NABA_ecm_glycoproteins, REACTOME_axon_guidance	NFE2L3	Nfe2l3	2.43e-12	7.73e-12	TRUE
rctm0680	Metabolism	ME1	Me1	4.4e-08	2.02e-07	TRUE		MEGENA_6	NABA_core_matrisome, NABA_ecm_glycoproteins, REACTOME_axon_guidance	PCP4L1	Pcp4l1	4.89e-12	1.52e-11	TRUE
rctm0680	Metabolism	AKR1D1	Akr1d1	5.2e-08	2.37e-07	TRUE		MEGENA_6	NABA_core_matrisome, NABA_ecm_glycoproteins, REACTOME_axon_guidance	GPR115	Gpr115	5.96e-12	1.85e-11	FALSE
rctm0680	Metabolism	GLS2	Gls2	5.56e-08	2.52e-07	TRUE		MEGENA_6	NABA_core_matrisome, NABA_ecm_glycoproteins, REACTOME_axon_guidance	MYLK	Mylk	1.02e-11	3.13e-11	FALSE
rctm0680	Metabolism	DNTT	Dntt	7.13e-08	3.21e-07	FALSE		MEGENA_6	NABA_core_matrisome, NABA_ecm_glycoproteins, REACTOME_axon_guidance	SLC39A8	Slc39a8	1.05e-11	3.19e-11	TRUE
rctm0680	Metabolism	SLC2A2	Slc2a2	9.79e-08	4.33e-07	TRUE		MEGENA_6	NABA_core_matrisome, NABA_ecm_glycoproteins, REACTOME_axon_guidance	GLT8D2	Glt8d2	1.98e-11	5.93e-11	FALSE
rctm0680	Metabolism	TDO2	Tdo2	9.78e-08	4.33e-07	TRUE		MEGENA_6	NABA_core_matrisome, NABA_ecm_glycoproteins, REACTOME_axon_guidance	TMEM119	Tmem119	7.21e-11	2.1e-10	TRUE
rctm0680	Metabolism	TAT	Tat	1.11e-07	4.87e-07	TRUE		MEGENA_6	NABA_core_matrisome, NABA_ecm_glycoproteins, REACTOME_axon_guidance	CDH3	Cdh3	7.98e-11	2.31e-10	FALSE
rctm0680	Metabolism	PEX11A	Pex11a	1.14e-07	4.96e-07	TRUE		MEGENA_6	NABA_core_matrisome, NABA_ecm_glycoproteins, REACTOME_axon_guidance	TMEM25	Tmem25	1.02e-10	2.95e-10	FALSE
rctm0680	Metabolism	LYRM5	Lyrm5	1.39e-07	5.94e-07	FALSE		MEGENA_6	NABA_core_matrisome, NABA_ecm_glycoproteins, REACTOME_axon_guidance	SEMA5A	Sema5a	4.49e-10	1.22e-09	TRUE
rctm0680	Metabolism	ZGPAT	Zgpat	2.18e-07	9.16e-07	FALSE		MEGENA_80	*KEGG_valine_leucine_and_isoleucine_degradation, REACTOME_branched_chain_amino_acid_catabolism, REACTOME_metabolism_of_nucleotides, REACTOME_purine_metabolism, REACTOME_late_phase_of_hiv_life_cycle	BCKDHA	Bckdha	9.47e-19	4.75e-18	FALSE
rctm0680	Metabolism	AK007376	NA	3.18e-07	1.32e-06	FALSE		MEGENA_80	*KEGG_valine_leucine_and_isoleucine_degradation, REACTOME_branched_chain_amino_acid_catabolism, REACTOME_metabolism_of_nucleotides, REACTOME_purine_metabolism, REACTOME_late_phase_of_hiv_life_cycle	CCBL2	Ccbl2	9.15e-14	3.23e-13	TRUE
rctm0680	Metabolism	SREBF1	Srebf1	5.71e-07	2.36e-06	TRUE		MEGENA_80	*KEGG_valine_leucine_and_isoleucine_degradation, REACTOME_branched_chain_amino_acid_catabolism, REACTOME_metabolism_of_nucleotides, REACTOME_purine_metabolism, REACTOME_late_phase_of_hiv_life_cycle	ACSM3	Acsm3	1.02e-09	2.67e-09	TRUE
rctm0680	Metabolism	AQP8	Aqp8	6.62e-07	2.71e-06	FALSE		MEGENA_80	*KEGG_valine_leucine_and_isoleucine_degradation, REACTOME_branched_chain_amino_acid_catabolism, REACTOME_metabolism_of_nucleotides, REACTOME_purine_metabolism, REACTOME_late_phase_of_hiv_life_cycle	SFXN1	Sfxn1	1.03e-07	2.34e-07	TRUE
rctm0680	Metabolism	ECHDC1	Echdc1	6.6e-07	2.71e-06	FALSE		MEGENA_80	*KEGG_valine_leucine_and_isoleucine_degradation, REACTOME_branched_chain_amino_acid_catabolism, REACTOME_metabolism_of_nucleotides, REACTOME_purine_metabolism, REACTOME_late_phase_of_hiv_life_cycle	UCK1	Uck1	5.3e-06	1.04e-05	TRUE
rctm0680	Metabolism	MID1IP1	Mid1ip1	7.01e-07	2.84e-06	FALSE		MEGENA_80	*KEGG_valine_leucine_and_isoleucine_degradation, REACTOME_branched_chain_amino_acid_catabolism, REACTOME_metabolism_of_nucleotides, REACTOME_purine_metabolism, REACTOME_late_phase_of_hiv_life_cycle	C16orf74	1190005I06Rik	0.00111948	0.0017111	TRUE
rctm0680	Metabolism	PGD	Pgd	7.6e-07	3.06e-06	TRUE		MEGENA_80	*KEGG_valine_leucine_and_isoleucine_degradation, REACTOME_branched_chain_amino_acid_catabolism, REACTOME_metabolism_of_nucleotides, REACTOME_purine_metabolism, REACTOME_late_phase_of_hiv_life_cycle	MMT00024998	NA	0.00157901	0.00236593	FALSE
rctm0680	Metabolism	UGT1A3	Ugt1a2	8.71e-07	3.49e-06	TRUE		MEGENA_80	*KEGG_valine_leucine_and_isoleucine_degradation, REACTOME_branched_chain_amino_acid_catabolism, REACTOME_metabolism_of_nucleotides, REACTOME_purine_metabolism, REACTOME_late_phase_of_hiv_life_cycle	FN3K	Fn3k	0.00166858	0.00249399	TRUE
rctm0680	Metabolism	EPHX2	Ephx2	9.79e-07	3.87e-06	TRUE		MEGENA_80	*KEGG_valine_leucine_and_isoleucine_degradation, REACTOME_branched_chain_amino_acid_catabolism, REACTOME_metabolism_of_nucleotides, REACTOME_purine_metabolism, REACTOME_late_phase_of_hiv_life_cycle	ECHS1	Echs1	0.00215657	0.003192	FALSE
rctm0680	Metabolism	UGT2B28	Ugt2b1	1.07e-06	4.17e-06	TRUE		MEGENA_80	*KEGG_valine_leucine_and_isoleucine_degradation, REACTOME_branched_chain_amino_acid_catabolism, REACTOME_metabolism_of_nucleotides, REACTOME_purine_metabolism, REACTOME_late_phase_of_hiv_life_cycle	MMT00033656	NA	0.00216077	0.00319563	FALSE
rctm0680	Metabolism	ETNK2	Etnk2	1.3e-06	4.98e-06	TRUE		MEGENA_80	*KEGG_valine_leucine_and_isoleucine_degradation, REACTOME_branched_chain_amino_acid_catabolism, REACTOME_metabolism_of_nucleotides, REACTOME_purine_metabolism, REACTOME_late_phase_of_hiv_life_cycle	GRHPR	Grhpr	0.00492889	0.00696225	TRUE
rctm0680	Metabolism	PCSK4	Pcsk4	1.45e-06	5.54e-06	FALSE		MEGENA_80	*KEGG_valine_leucine_and_isoleucine_degradation, REACTOME_branched_chain_amino_acid_catabolism, REACTOME_metabolism_of_nucleotides, REACTOME_purine_metabolism, REACTOME_late_phase_of_hiv_life_cycle	IMMP2L	Immp2l	0.0107297	0.0145372	FALSE
rctm0680	Metabolism	HSD17B6	Hsd17b6	1.51e-06	5.67e-06	FALSE		MEGENA_80	*KEGG_valine_leucine_and_isoleucine_degradation, REACTOME_branched_chain_amino_acid_catabolism, REACTOME_metabolism_of_nucleotides, REACTOME_purine_metabolism, REACTOME_late_phase_of_hiv_life_cycle	MCCC2	Mccc2	0.0362344	0.046308	FALSE
rctm0680	Metabolism	IRF5	Irf5	1.5e-06	5.67e-06	FALSE		rctm0218,..	Cell Cycle	SPAG5	Spag5	8.21e-61	4.99e-59	FALSE
rctm0680	Metabolism	MGST3	Mgst3	2.04e-06	7.57e-06	TRUE		rctm0218,..	Cell Cycle	TK1	Tk1	2.69e-58	1.54e-56	FALSE
rctm0680	Metabolism	STARD4	Stard4	2.14e-06	7.86e-06	TRUE		rctm0218,..	Cell Cycle	CDCA8	Cdca8	2.29e-53	8.04e-52	TRUE
rctm0680	Metabolism	ABCG5	Abcg5	2.56e-06	9.28e-06	TRUE		rctm0218,..	Cell Cycle	CCDC99	Ccdc99	2.26e-50	6.53e-49	FALSE
rctm0680	Metabolism	ABCG2	Abcg2	2.88e-06	1.03e-05	TRUE		rctm0218,..	Cell Cycle	RRM2	Rrm2	2.2e-47	5.51e-46	TRUE
rctm0680	Metabolism	SLC7A2	Slc7a2	3.15e-06	1.12e-05	FALSE		rctm0218,..	Cell Cycle	KIF22	Kif22	6.26e-46	1.48e-44	FALSE
rctm0680	Metabolism	NM_011921	NA	3.22e-06	1.14e-05	FALSE		rctm0218,..	Cell Cycle	MELK	Melk	1.07e-40	2.07e-39	FALSE
rctm0680	Metabolism	AADAT	Aadat	3.39e-06	1.19e-05	TRUE		rctm0218,..	Cell Cycle	BUB1	Bub1	7.85e-40	1.43e-38	TRUE
rctm0680	Metabolism	CYP2C9	Cyp2c55	3.53e-06	1.23e-05	TRUE		rctm0218,..	Cell Cycle	NCAPG	Ncapg	1.09e-37	1.84e-36	TRUE
rctm0680	Metabolism	QDPR	Qdpr	3.55e-06	1.23e-05	TRUE		rctm0218,..	Cell Cycle	CDCA5	Cdca5	2.54e-37	4.03e-36	TRUE
rctm0680	Metabolism	ACSL1	Acsl1	3.52e-06	1.23e-05	TRUE		rctm0218,..	Cell Cycle	BIRC5	Birc5	7.59e-34	1.03e-32	TRUE
rctm0680	Metabolism	SAR1B	Sar1b	4.23e-06	1.45e-05	TRUE		rctm0218,..	Cell Cycle	CKAP2L	Ckap2l	1.78e-33	2.36e-32	FALSE
rctm0680	Metabolism	HADH	Hadh	4.63e-06	1.57e-05	TRUE		rctm0218,..	Cell Cycle	KIF15	Kif15	8.63e-32	1.04e-30	FALSE
rctm0680	Metabolism	PCK2	Pck2	5.3e-06	1.78e-05	TRUE		rctm0218,..	Cell Cycle	RAD51	Rad51	2.53e-30	2.85e-29	FALSE
rctm0680	Metabolism	SREBF2	Srebf2	6.4e-06	2.12e-05	TRUE		rctm0218,..	Cell Cycle	CCNA2	Ccna2	5.91e-30	6.46e-29	TRUE
rctm0680	Metabolism	UGT1A1	Ugt1a1	9.02e-06	2.93e-05	TRUE		rctm0218,..	Cell Cycle	SHCBP1	Shcbp1	9.76e-29	9.68e-28	FALSE
rctm0680	Metabolism	SORD	Sord	1.17e-05	3.72e-05	FALSE		rctm0218,..	Cell Cycle	CENPM	Cenpm	1.48e-28	1.45e-27	TRUE
rctm0680	Metabolism	CYP27A1	Cyp27a1	1.18e-05	3.74e-05	TRUE		rctm0218,..	Cell Cycle	FANCI	Fanci	5.49e-28	5.19e-27	FALSE
rctm0680	Metabolism	GSTA1	Gsta2	1.33e-05	4.19e-05	TRUE		rctm0218,..	Cell Cycle	NUSAP1	Nusap1	1.12e-27	1.05e-26	FALSE
rctm0680	Metabolism	ALDH7A1	Aldh7a1	1.37e-05	4.29e-05	TRUE		rctm0218,..	Cell Cycle	AURKB	Aurkb	2.72e-26	2.41e-25	TRUE
rctm0680	Metabolism	XM_356328	NA	1.4e-05	4.35e-05	FALSE		rctm0218,..	Cell Cycle	TRIP13	Trip13	1.36e-25	1.13e-24	FALSE
rctm0680	Metabolism	LRFN3	Lrfn3	1.48e-05	4.57e-05	FALSE		rctm0218,..	Cell Cycle	CKS2	Cks2	2.2e-25	1.8e-24	FALSE
rctm0680	Metabolism	GSTA3	Gsta3	1.7e-05	5.21e-05	TRUE		rctm0218,..	Cell Cycle	SMC2	Smc2	8.92e-25	7.02e-24	TRUE
rctm0680	Metabolism	PAH	Pah	1.74e-05	5.26e-05	TRUE		rctm0218,..	Cell Cycle	NUF2	Nuf2	9.9e-25	7.72e-24	TRUE
rctm0680	Metabolism	ADH4	Adh4	2.28e-05	6.84e-05	TRUE		rctm0218,..	Cell Cycle	ASPM	Aspm	1.64e-24	1.25e-23	FALSE
rctm0680	Metabolism	ACOX2	Acox2	3.41e-05	9.98e-05	TRUE		rctm0218,..	Cell Cycle	CEP55	Cep55	5.88e-24	4.34e-23	FALSE
rctm0680	Metabolism	MMT00001061	NA	4.14e-05	0.000120081	FALSE		rctm0218,..	Cell Cycle	ERCC6L	Ercc6l	1.79e-23	1.25e-22	TRUE
rctm0680	Metabolism	GRHPR	Grhpr	4.99e-05	0.000142541	TRUE		rctm0218,..	Cell Cycle	PRC1	Prc1	7.64e-22	4.82e-21	FALSE
rctm0680	Metabolism	CENPM	Cenpm	5.05e-05	0.000143807	FALSE		rctm0218,..	Cell Cycle	MKI67	Mki67	7.75e-22	4.88e-21	FALSE
rctm0680	Metabolism	TFPI2	Tfpi2	6.65e-05	0.00018619	FALSE		rctm0218,..	Cell Cycle	C15orf23	D2Ertd750e	1.24e-21	7.68e-21	FALSE
rctm0680	Metabolism	HMGCL	Hmgcl	8.45e-05	0.000234852	TRUE		rctm0218,..	Cell Cycle	DBF4	Dbf4	1.3e-19	7.06e-19	TRUE
rctm0680	Metabolism	ETFDH	Etfdh	9.62e-05	0.000263271	TRUE		rctm0218,..	Cell Cycle	KIF11	Kif11	6.86e-19	3.55e-18	FALSE
rctm0680	Metabolism	TTR	Ttr	0.000110724	0.000300931	FALSE		rctm0218,..	Cell Cycle	PLK1	Plk1	4.79e-18	2.32e-17	TRUE
rctm0680	Metabolism	CYP2C8	NA	0.000110759	0.000300931	TRUE		rctm0218,..	Cell Cycle	ASF1B	Asf1b	6.24e-18	2.97e-17	FALSE
rctm0680	Metabolism	PXMP2	Pxmp2	0.000114763	0.000310636	FALSE		rctm0218,..	Cell Cycle	CDCA3	Cdca3	1.3e-17	6.06e-17	FALSE
rctm0680	Metabolism	MMT00010821	NA	0.000118697	0.000320081	FALSE		rctm0218,..	Cell Cycle	TOP2A	Top2a	1.53e-17	7.05e-17	TRUE
rctm0680	Metabolism	AK002410	NA	0.000122891	0.000330154	FALSE		rctm0218,..	Cell Cycle	CENPE	Cenpe	4.27e-17	1.91e-16	TRUE
rctm0680	Metabolism	SLC35A3	Slc35a3	0.000128765	0.000342894	FALSE		rctm0218,..	Cell Cycle	HMMR	Hmmr	4.57e-17	2.02e-16	FALSE
rctm0680	Metabolism	MME	Mme	0.000155535	0.000410201	FALSE		rctm0218,..	Cell Cycle	RACGAP1	Racgap1	1.01e-16	4.37e-16	FALSE
rctm0680	Metabolism	BHMT	Bhmt	0.000185596	0.000482416	TRUE		rctm0218,..	Cell Cycle	UHRF1	Uhrf1	2.11e-15	8.37e-15	FALSE
rctm0680	Metabolism	SARDH	Sardh	0.000187647	0.000485993	FALSE		rctm0218,..	Cell Cycle	KNTC1	Kntc1	9.94e-15	3.73e-14	TRUE
rctm0680	Metabolism	DCXR	Dcxr	0.000190359	0.000489495	FALSE		rctm0218,..	Cell Cycle	PBK	Pbk	3.03e-14	1.11e-13	FALSE
rctm0680	Metabolism	SLC13A3	Slc13a3	0.000196066	0.000502375	FALSE		rctm0218,..	Cell Cycle	CCNB1	Ccnb1	1.09e-13	3.83e-13	TRUE
rctm0680	Metabolism	SDHB	Sdhb	0.000208651	0.000532725	TRUE		rctm0218,..	Cell Cycle	KIAA0101	2810417H13Rik	1.28e-13	4.47e-13	FALSE
rctm0680	Metabolism	SHMT1	Shmt1	0.000218588	0.000552222	TRUE		rctm0218,..	Cell Cycle	CCNB2	Ccnb2	1.85e-13	6.35e-13	TRUE
rctm0680	Metabolism	AK009811	NA	0.000230586	0.000578474	FALSE		rctm0218,..	Cell Cycle	CDC20	Cdc20	3.24e-13	1.1e-12	TRUE
rctm0680	Metabolism	OTP	Otp	0.000242507	0.000606266	FALSE		rctm0218,..	Cell Cycle	FIGNL1	Fignl1	9.58e-13	3.13e-12	FALSE
rctm0680	Metabolism	FABP1	Fabp1	0.00025336	0.000631208	TRUE		rctm0218,..	Cell Cycle	NDC80	Ndc80	2.67e-12	8.45e-12	TRUE
rctm0680	Metabolism	SLC47A1	Slc47a1	0.000301309	0.000745507	FALSE		rctm0218,..	Cell Cycle	EXO1	Exo1	5.71e-12	1.77e-11	FALSE
rctm0680	Metabolism	SLC44A1	Slc44a1	0.000313266	0.000772436	TRUE		rctm0218,..	Cell Cycle	MCM2	Mcm2	7.5e-12	2.3e-11	TRUE
rctm0680	Metabolism	OTC	Otc	0.000314862	0.000773721	TRUE		rctm0218,..	Cell Cycle	OIP5	Oip5	3.83e-11	1.13e-10	TRUE
rctm0680	Metabolism	ROPN1L	Ropn1l	0.000325842	0.000797981	FALSE		rctm0218,..	Cell Cycle	E2F8	E2f8	1.11e-10	3.18e-10	FALSE
rctm0680	Metabolism	PSMD14	Psmd14	0.000337927	0.00082477	TRUE		rctm0218,..	Cell Cycle	TTK	Ttk	1.16e-10	3.33e-10	FALSE
rctm0680	Metabolism	NFE2	Nfe2	0.000365945	0.000887138	FALSE		rctm0218,..	Cell Cycle	GMNN	Gmnn	1.49e-10	4.21e-10	TRUE
rctm0680	Metabolism	MAOB	Maob	0.000425614	0.00101808	TRUE		rctm0218,..	Cell Cycle	STMN1	Stmn1	7.45e-10	1.99e-09	FALSE
rctm0680	Metabolism	AQP9	Aqp9	0.000451442	0.00107628	FALSE		rctm0218,..	Cell Cycle	CLSPN	Clspn	9.58e-10	2.53e-09	TRUE
rctm0680	Metabolism	ACOT2	Acot1	0.000494443	0.00117372	FALSE		rctm0218,..	Cell Cycle	HELLS	Hells	1.26e-09	3.27e-09	FALSE
rctm0680	Metabolism	SLC25A20	Slc25a20	0.000495572	0.00117372	TRUE		rctm0218,..	Cell Cycle	CDT1	Cdt1	2.07e-09	5.28e-09	TRUE
rctm0680	Metabolism	SLC2A4	Slc2a4	0.000568469	0.00133322	TRUE		rctm0218,..	Cell Cycle	BC062251	NA	2.65e-09	6.7e-09	FALSE
rctm0680	Metabolism	CRAT	Crat	0.000629531	0.00146687	TRUE		rctm0218,..	Cell Cycle	HIST1H2BM	Hist1h2bm	3.55e-09	8.89e-09	TRUE
rctm0680	Metabolism	BDH2	Bdh2	0.000641813	0.00149066	FALSE		rctm0218,..	Cell Cycle	AURKA	Aurka	1.47e-08	3.52e-08	TRUE
rctm0680	Metabolism	WDR67	Wdr67	0.000661968	0.00153253	FALSE		rctm0218,..	Cell Cycle	CENPA	Cenpa	1.45e-07	3.27e-07	TRUE
rctm0680	Metabolism	UROC1	Uroc1	0.000734914	0.00168515	TRUE		rctm0218,..	Cell Cycle	KIF2C	Kif2c	1.53e-07	3.43e-07	TRUE
rctm0680	Metabolism	GPR98	Gpr98	0.000834508	0.00188945	FALSE		rctm0218,..	Cell Cycle	INCENP	Incenp	8.52e-07	1.79e-06	TRUE
rctm0680	Metabolism	ANGPTL3	Angptl3	0.000893919	0.00200505	FALSE		rctm0218,..	Cell Cycle	CDCA2	Cdca2	1.16e-06	2.41e-06	FALSE
rctm0680	Metabolism	ECH1	Ech1	0.000923622	0.00206524	FALSE		rctm0218,..	Cell Cycle	TPX2	Tpx2	1.31e-06	2.71e-06	FALSE
rctm0680	Metabolism	SLC16A1	Slc16a1	0.000975343	0.00217414	TRUE		rctm0218,..	Cell Cycle	SGOL1	Sgol1	1.89e-06	3.85e-06	TRUE
rctm0680	Metabolism	PANK3	Pank3	0.00113079	0.00248981	TRUE		rctm0218,..	Cell Cycle	BRCA1	Brca1	1.93e-06	3.93e-06	TRUE
rctm0680	Metabolism	ECHS1	Echs1	0.00116582	0.00255911	TRUE		rctm0218,..	Cell Cycle	MMT00082484	NA	5.14e-06	1.01e-05	FALSE
rctm0680	Metabolism	CHRNA4	Chrna4	0.00121601	0.00266117	FALSE		rctm0218,..	Cell Cycle	POLE2	Pole2	7.87e-06	1.51e-05	TRUE
rctm0680	Metabolism	SEC14L2	Sec14l2	0.00122654	0.00267609	FALSE		rctm0218,..	Cell Cycle	ATAD2	Atad2	9.89e-06	1.88e-05	FALSE
rctm0680	Metabolism	FRMD4B	Frmd4b	0.00136122	0.00293436	FALSE		rctm0218,..	Cell Cycle	FOXM1	Foxm1	1.2e-05	2.27e-05	FALSE
rctm0680	Metabolism	RGS16	Rgs16	0.00138187	0.00296998	FALSE		rctm0218,..	Cell Cycle	DTL	Dtl	3.93e-05	7.09e-05	FALSE
rctm0680	Metabolism	HADHB	Hadhb	0.00139602	0.00299147	TRUE		rctm0218,..	Cell Cycle	ECT2	Ect2	3.98e-05	7.17e-05	FALSE
rctm0680	Metabolism	SLC27A5	Slc27a5	0.00140686	0.00300576	TRUE		rctm0218,..	Cell Cycle	CDC25C	Cdc25c	0.000116764	0.0001999	TRUE
rctm0680	Metabolism	FBP1	Fbp1	0.00145966	0.00310934	TRUE		rctm0218,..	Cell Cycle	MLF1IP	Mlf1ip	0.000141729	0.000239941	TRUE
rctm0680	Metabolism	APOA2	Apoa2	0.00148217	0.00313872	TRUE		rctm0218,..	Cell Cycle	AK088816	NA	0.000182917	0.000303476	FALSE
rctm0680	Metabolism	M93275	NA	0.00155042	0.00327361	FALSE		rctm0218,..	Cell Cycle	MMT00058099	NA	0.000189875	0.000314449	FALSE
rctm0680	Metabolism	DUSP9	Dusp9	0.00159475	0.00334759	FALSE		rctm0218,..	Cell Cycle	NM_016761	NA	0.000246779	0.00040356	FALSE
rctm0680	Metabolism	CA14	Car14	0.00161982	0.00339032	TRUE		rctm0218,..	Cell Cycle	MCM6	Mcm6	0.000361219	0.000583902	TRUE
rctm0680	Metabolism	ACACA	Acaca	0.0017874	0.00370873	TRUE		rctm0218,..	Cell Cycle	AK011410	NA	0.000362825	0.000585978	FALSE
rctm0680	Metabolism	GSTM3	Gstm3	0.0019379	0.00399797	TRUE		rctm0218,..	Cell Cycle	TRIM59	Trim59	0.000958852	0.00147423	FALSE
rctm0680	Metabolism	EAF2	Eaf2	0.00200619	0.00411526	FALSE		rctm0218,..	Cell Cycle	TYMS	Tyms	0.00108554	0.00166201	TRUE
rctm0680	Metabolism	CA1	Car1	0.00215949	0.00439218	TRUE		rctm0218,..	Cell Cycle	SMC4	Smc4	0.00264912	0.00389263	TRUE
rctm0680	Metabolism	NAALADL2	Naaladl2	0.00243347	0.00490784	FALSE		rctm0218,..	Cell Cycle	RAD54L	Rad54l	0.0035994	0.00519691	FALSE
rctm0680	Metabolism	CD81	Cd81	0.00257823	0.00518527	FALSE		rctm0218,..	Cell Cycle	HIST1H2BC	Hist1h2bc	0.00599712	0.00838678	TRUE
rctm0680	Metabolism	REEP6	Reep6	0.00270131	0.00540262	FALSE		rctm0218,..	Cell Cycle	MAD2L1	Mad2l1	0.00857879	0.0117628	TRUE
rctm0680	Metabolism	LEPR	Lepr	0.00279029	0.00556511	FALSE		rctm0218,..	Cell Cycle	ri|6720460F02|PX00059H04||1470	NA	0.0111052	0.0150126	FALSE
rctm0680	Metabolism	AK012639	NA	0.00300211	0.0059546	FALSE		rctm0218,..	Cell Cycle	KIF20B	Kif20b	0.0133334	0.0178397	FALSE
rctm0680	Metabolism	LMAN2L	Lman2l	0.00303995	0.00599662	FALSE		rctm0218,..	Cell Cycle	DEPDC1	Depdc1a	0.0154818	0.0204889	FALSE
rctm0680	Metabolism	XM_142057	NA	0.00312263	0.00614288	FALSE		rctm0218,..	Cell Cycle	XM_125105	NA	0.0156884	0.0207323	FALSE
rctm0680	Metabolism	DPYS	Dpys	0.00315848	0.00619647	TRUE		rctm0495	Generic Transcription Pathway	ZNF569	Zfp74	0.000686636	0.00107254	TRUE
rctm0680	Metabolism	DPYD	Dpyd	0.00327746	0.00639505	TRUE		rctm0495	Generic Transcription Pathway	MMT00033809	NA	0.00278898	0.00407844	FALSE
rctm0680	Metabolism	CHRNA2	Chrna2	0.00331558	0.00640004	FALSE		rctm0680	Metabolism	ACAT1	Acat1	1.34e-71	1.53e-69	TRUE
rctm0680	Metabolism	PLTP	Pltp	0.00331081	0.00640004	TRUE		rctm0680	Metabolism	MCCC1	Mccc1	1.38e-62	1.05e-60	TRUE
rctm0680	Metabolism	SLC27A2	Slc27a2	0.00329898	0.00640004	TRUE		rctm0680	Metabolism	ETFDH	Etfdh	6.96e-62	4.7e-60	TRUE
rctm0680	Metabolism	NM_010023	NA	0.0033338	0.00641802	FALSE		rctm0680	Metabolism	NDUFV1	Ndufv1	1.02e-56	5.02e-55	TRUE
rctm0680	Metabolism	HSD17B4	Hsd17b4	0.00340814	0.00652622	TRUE		rctm0680	Metabolism	CYC1	Cyc1	4.62e-56	2.11e-54	TRUE
rctm0680	Metabolism	SLC37A4	Slc37a4	0.00391239	0.00741295	TRUE		rctm0680	Metabolism	SDHB	Sdhb	1.81e-41	3.55e-40	TRUE
rctm0680	Metabolism	NUDT6	Nudt6	0.0040503	0.0076541	FALSE		rctm0680	Metabolism	FH	Fh1	1.25e-40	2.4e-39	TRUE
rctm0680	Metabolism	PDK1	Pdk1	0.00420922	0.0079336	TRUE		rctm0680	Metabolism	UQCRC2	Uqcrc2	2.21e-37	3.54e-36	TRUE
rctm0680	Metabolism	MMT00033310	NA	0.00485541	0.0091039	FALSE		rctm0680	Metabolism	EHHADH	Ehhadh	4.43e-34	6.12e-33	FALSE
rctm0680	Metabolism	FMO1	Fmo1	0.00505788	0.00944053	TRUE		rctm0680	Metabolism	IDH3B	Idh3b	3.74e-31	4.38e-30	TRUE
rctm0680	Metabolism	CLPX	Clpx	0.00577681	0.0106923	FALSE		rctm0680	Metabolism	FDPS	Fdps	3.83e-30	4.29e-29	TRUE
rctm0680	Metabolism	GNGT1	Gngt1	0.00639325	0.0117128	TRUE		rctm0680	Metabolism	ME1	Me1	5e-30	5.53e-29	TRUE
rctm0680	Metabolism	MMT00039783	NA	0.00646527	0.0118147	FALSE		rctm0680	Metabolism	PYGL	Pygl	2.54e-29	2.65e-28	TRUE
rctm0680	Metabolism	UGT2A3	Ugt2a3	0.00685123	0.0124883	FALSE		rctm0680	Metabolism	DLAT	Dlat	3.37e-29	3.47e-28	TRUE
rctm0680	Metabolism	HRSP12	Hrsp12	0.00707667	0.0128343	FALSE		rctm0680	Metabolism	PCCA	Pcca	1.03e-28	1.01e-27	TRUE
rctm0680	Metabolism	HSD11B1	Hsd11b1	0.00741476	0.01338	TRUE		rctm0680	Metabolism	ACSL1	Acsl1	1.44e-28	1.41e-27	TRUE
rctm0680	Metabolism	GSTA4	Gsta4	0.00789409	0.0141387	TRUE		rctm0680	Metabolism	AACS	Aacs	4.67e-26	4.02e-25	FALSE
rctm0680	Metabolism	FBXO21	Fbxo21	0.00798402	0.0142588	FALSE		rctm0680	Metabolism	HADHB	Hadhb	1.56e-25	1.29e-24	TRUE
rctm0680	Metabolism	GFOD2	Gfod2	0.00817248	0.0145288	FALSE		rctm0680	Metabolism	AV075202	NA	4.9e-25	3.92e-24	FALSE
rctm0680	Metabolism	VEGFB	Vegfb	0.00830142	0.0147217	FALSE		rctm0680	Metabolism	SUCLG1	Suclg1	1.28e-24	9.82e-24	TRUE
rctm0680	Metabolism	INSC	Insc	0.00862157	0.0152048	FALSE		rctm0680	Metabolism	CS	Cs	5.6e-23	3.77e-22	TRUE
rctm0680	Metabolism	SRD5A1	Srd5a1	0.00910735	0.0158389	TRUE		rctm0680	Metabolism	ACADM	Acadm	5.65e-23	3.78e-22	TRUE
rctm0680	Metabolism	INSIG2	Insig2	0.00936607	0.0162105	TRUE		rctm0680	Metabolism	ACLY	Acly	5.36e-22	3.43e-21	TRUE
rctm0680	Metabolism	DERA	Dera	0.00945665	0.016289	FALSE		rctm0680	Metabolism	GPD2	Gpd2	1.7e-21	1.04e-20	TRUE
rctm0680	Metabolism	CGREF1	Cgref1	0.00989423	0.0169213	FALSE		rctm0680	Metabolism	COX8BP	Cox8b	6.82e-21	4.05e-20	FALSE
rctm0680	Metabolism	MMT00041089	NA	0.0101906	0.0173868	FALSE		rctm0680	Metabolism	ETFA	Etfa	1.05e-20	6.17e-20	TRUE
rctm0680	Metabolism	SLC44A3	Slc44a3	0.0103282	0.0175799	TRUE		rctm0680	Metabolism	XM_129360	NA	4.04e-20	2.3e-19	FALSE
rctm0680	Metabolism	PHYH	Phyh	0.0114269	0.019199	TRUE		rctm0680	Metabolism	SLC25A1	Slc25a1	8.45e-20	4.66e-19	TRUE
rctm0680	Metabolism	HTATIP2	Htatip2	0.0114642	0.019199	FALSE		rctm0680	Metabolism	SLC25A10	Slc25a10	6e-19	3.12e-18	TRUE
rctm0680	Metabolism	PCK1	Pck1	0.0114042	0.019199	TRUE		rctm0680	Metabolism	ACAD11	Acad11	1.37e-17	6.35e-17	FALSE
rctm0680	Metabolism	CCBL1	Ccbl1	0.0118083	0.0197262	TRUE		rctm0680	Metabolism	UQCRC1	Uqcrc1	5.05e-17	2.22e-16	TRUE
rctm0680	Metabolism	PDE3B	Pde3b	0.0122239	0.0203731	FALSE		rctm0680	Metabolism	DGAT1	Dgat1	6.73e-17	2.93e-16	TRUE
rctm0680	Metabolism	KLKB1	Klkb1	0.0133203	0.0220474	FALSE		rctm0680	Metabolism	OTOP1	Otop1	7.16e-17	3.11e-16	FALSE
rctm0680	Metabolism	MMT00063359	NA	0.0137302	0.0226737	FALSE		rctm0680	Metabolism	APOO	Apoo	1.14e-16	4.92e-16	FALSE
rctm0680	Metabolism	LAMB3	Lamb3	0.0145243	0.0236984	FALSE		rctm0680	Metabolism	ACSS2	Acss2	1.93e-16	8.18e-16	TRUE
rctm0680	Metabolism	SLC38A4	Slc38a4	0.0144778	0.0236984	FALSE		rctm0680	Metabolism	CPT2	Cpt2	2.57e-16	1.08e-15	TRUE
rctm0680	Metabolism	CYB5A	Cyb5	0.0145482	0.0236984	TRUE		rctm0680	Metabolism	INSIG1	Insig1	3.15e-16	1.32e-15	TRUE
rctm0680	Metabolism	PDZK1IP1	Pdzk1ip1	0.0148896	0.0241998	FALSE		rctm0680	Metabolism	CIDEA	Cidea	4.37e-16	1.8e-15	FALSE
rctm0680	Metabolism	AMY1A	Amy1	0.0152035	0.0246543	TRUE		rctm0680	Metabolism	THRSP	Thrsp	4.46e-16	1.84e-15	FALSE
rctm0680	Metabolism	NM_134256	NA	0.0174126	0.0279846	FALSE		rctm0680	Metabolism	PRUNE2	Prune2	5.94e-16	2.43e-15	FALSE
rctm0680	Metabolism	SULT1B1	Sult1b1	0.0186815	0.0298904	TRUE		rctm0680	Metabolism	ACADVL	Acadvl	1.83e-15	7.29e-15	TRUE
rctm0680	Metabolism	C10orf107	1700040L02Rik	0.0189885	0.0303143	FALSE		rctm0680	Metabolism	PANK1	Pank1	1.94e-15	7.7e-15	TRUE
rctm0680	Metabolism	CYP39A1	Cyp39a1	0.0196207	0.0311166	TRUE		rctm0680	Metabolism	ALDOB	Aldob	3.09e-15	1.22e-14	TRUE
rctm0680	Metabolism	SLC16A11	Slc16a11	0.0195688	0.0311166	FALSE		rctm0680	Metabolism	NDUFA10	Ndufa10	3.6e-15	1.4e-14	TRUE
rctm0680	Metabolism	TMEM64	Tmem64	0.0196163	0.0311166	FALSE		rctm0680	Metabolism	ACO2	Aco2	4.2e-15	1.62e-14	TRUE
rctm0680	Metabolism	NR1I3	Nr1i3	0.0205486	0.0324452	FALSE		rctm0680	Metabolism	MMT00077325	NA	5.29e-15	2.04e-14	FALSE
rctm0680	Metabolism	SPC24	Spc24	0.0216748	0.0340739	FALSE		rctm0680	Metabolism	CPS1	Cps1	6.08e-15	2.34e-14	TRUE
rctm0680	Metabolism	NOL3	Nol3	0.0241548	0.0378074	FALSE		rctm0680	Metabolism	PPP1R1A	Ppp1r1a	6.88e-15	2.64e-14	FALSE
rctm0680	Metabolism	F13B	F13b	0.0245046	0.038189	FALSE		rctm0680	Metabolism	SLC2A5	Slc2a5	7.98e-15	3.03e-14	TRUE
rctm0680	Metabolism	DBT	Dbt	0.0246968	0.0384054	TRUE		rctm0680	Metabolism	TKT	Tkt	9.08e-15	3.42e-14	TRUE
rctm0680	Metabolism	GSTM4	Gstm4	0.0255167	0.0395097	TRUE		rctm0680	Metabolism	ATP5B	Atp5b	9.6e-15	3.61e-14	TRUE
rctm0680	Metabolism	CYP8B1	Cyp8b1	0.0256081	0.0395662	TRUE		rctm0680	Metabolism	NSDHL	Nsdhl	4.24e-14	1.54e-13	TRUE
rctm0680	Metabolism	ABCB11	Abcb11	0.0281779	0.0431662	TRUE		rctm0680	Metabolism	NDUFV2	Ndufv2	5.77e-14	2.08e-13	TRUE
rctm0680	Metabolism	HSD17B12	Hsd17b12	0.028402	0.0434171	TRUE		rctm0680	Metabolism	NDUFB9	Ndufb9	9.94e-14	3.49e-13	TRUE
rctm0680	Metabolism	UGT1A5	NA	0.0287197	0.0438098	TRUE		rctm0680	Metabolism	NDUFA4	Ndufa4	2.64e-13	9e-13	TRUE
rctm0680	Metabolism	NIPSNAP1	Nipsnap1	0.0295309	0.044857	FALSE		rctm0680	Metabolism	NDUFS1	Ndufs1	2.86e-13	9.73e-13	TRUE
rctm0680	Metabolism	GABARAPL1	Gabarapl1	0.0324703	0.0490117	FALSE		rctm0680	Metabolism	NDRG2	Ndrg2	3.3e-13	1.12e-12	FALSE
rctm0680	Metabolism	CYP4F8	NA	0.0330365	0.0497621	TRUE		rctm0680	Metabolism	COX5A	Cox5a	4.73e-13	1.59e-12	TRUE
rctm1107	Signal Transduction	FBN1	Fbn1	3.23e-10	1.94e-09	TRUE		rctm0680	Metabolism	HADH	Hadh	5.31e-13	1.78e-12	TRUE
rctm1107	Signal Transduction	ARHGAP30	Arhgap30	8.05e-09	4.36e-08	TRUE		rctm0680	Metabolism	PPARGC1A	Ppargc1a	5.56e-13	1.86e-12	TRUE
rctm1107	Signal Transduction	COL1A2	Col1a2	1.88e-07	8.03e-07	TRUE		rctm0680	Metabolism	PCCB	Pccb	6.72e-13	2.23e-12	TRUE
rctm1107	Signal Transduction	BTG2	Btg2	6.89e-07	2.8e-06	FALSE		rctm0680	Metabolism	GYS2	Gys2	8.78e-13	2.89e-12	TRUE
rctm1107	Signal Transduction	CCDC80	Ccdc80	1.12e-06	4.35e-06	FALSE		rctm0680	Metabolism	PPARA	Ppara	1.07e-12	3.5e-12	TRUE
rctm1107	Signal Transduction	CXCL10	Cxcl10	2.04e-06	7.57e-06	TRUE		rctm0680	Metabolism	AGPAT9	Agpat9	1.12e-12	3.64e-12	TRUE
rctm1107	Signal Transduction	CCL7	Ccl7	2.21e-06	8.07e-06	TRUE		rctm0680	Metabolism	GPD1	Gpd1	1.2e-12	3.9e-12	TRUE
rctm1107	Signal Transduction	COL3A1	Col3a1	9.22e-06	2.98e-05	FALSE		rctm0680	Metabolism	ECHDC1	Echdc1	1.41e-12	4.55e-12	FALSE
rctm1107	Signal Transduction	AHSG	Ahsg	1.65e-05	5.08e-05	FALSE		rctm0680	Metabolism	KIAA0664	1300001I01Rik	1.46e-12	4.71e-12	FALSE
rctm1107	Signal Transduction	FSTL1	Fstl1	2.36e-05	7.05e-05	TRUE		rctm0680	Metabolism	MMT00060232	NA	1.83e-12	5.85e-12	FALSE
rctm1107	Signal Transduction	PZP	Pzp	2.45e-05	7.28e-05	FALSE		rctm0680	Metabolism	SOD2	Sod2	2.47e-12	7.83e-12	FALSE
rctm1107	Signal Transduction	CCL4	Ccl4	3.88e-05	0.000113	TRUE		rctm0680	Metabolism	HIBADH	Hibadh	4.38e-12	1.37e-11	TRUE
rctm1107	Signal Transduction	EGR2	Egr2	0.000129062	0.000342894	FALSE		rctm0680	Metabolism	SQLE	Sqle	6.7e-12	2.07e-11	TRUE
rctm1107	Signal Transduction	SYK	Syk	0.000151497	0.000401021	TRUE		rctm0680	Metabolism	SLC36A2	Slc36a2	8.7e-12	2.66e-11	FALSE
rctm1107	Signal Transduction	GADD45B	Gadd45b	0.00015655	0.000410722	FALSE		rctm0680	Metabolism	ELOVL6	Elovl6	1.42e-11	4.28e-11	TRUE
rctm1107	Signal Transduction	VTN	Vtn	0.000216288	0.000548337	TRUE		rctm0680	Metabolism	L11333	NA	3.36e-11	9.95e-11	FALSE
rctm1107	Signal Transduction	CCL2	Ccl12	0.00050665	0.00119603	TRUE		rctm0680	Metabolism	AGPAT2	Agpat2	6.04e-11	1.77e-10	TRUE
rctm1107	Signal Transduction	VIM	Vim	0.000614944	0.00143753	FALSE		rctm0680	Metabolism	DECR1	Decr1	7.06e-11	2.06e-10	TRUE
rctm1107	Signal Transduction	COL4A1	Col4a1	0.000719201	0.0016597	TRUE		rctm0680	Metabolism	ECHS1	Echs1	1.02e-10	2.95e-10	TRUE
rctm1107	Signal Transduction	PLG	Plg	0.000757285	0.00172649	TRUE		rctm0680	Metabolism	PPARG	Pparg	1.4e-10	3.97e-10	TRUE
rctm1107	Signal Transduction	IL6	Il6	0.000757737	0.00172649	FALSE		rctm0680	Metabolism	TST	Tst	1.49e-10	4.21e-10	TRUE
rctm1107	Signal Transduction	LAMA2	Lama2	0.000887182	0.00199616	TRUE		rctm0680	Metabolism	RBP4	Rbp4	1.66e-10	4.69e-10	FALSE
rctm1107	Signal Transduction	PCOLCE	Pcolce	0.0010332	0.002296	FALSE		rctm0680	Metabolism	PFKFB1	Pfkfb1	1.7e-10	4.78e-10	TRUE
rctm1107	Signal Transduction	ITGBL1	Itgbl1	0.00112652	0.00248802	FALSE		rctm0680	Metabolism	ACADSB	Acadsb	1.81e-10	5.09e-10	TRUE
rctm1107	Signal Transduction	THBS2	Thbs2	0.00131717	0.00284793	TRUE		rctm0680	Metabolism	FASN	Fasn	2.08e-10	5.84e-10	TRUE
rctm1107	Signal Transduction	COL6A3	Col6a3	0.00197995	0.00407303	TRUE		rctm0680	Metabolism	GYS1	Gys1	2.43e-10	6.72e-10	TRUE
rctm1107	Signal Transduction	EVI2B	Evi2b	0.00258902	0.00519246	FALSE		rctm0680	Metabolism	SCD	Scd2	3.21e-10	8.87e-10	FALSE
rctm1107	Signal Transduction	BCL2A1	Bcl2a1a	0.00293647	0.00584049	FALSE		rctm0680	Metabolism	DHRS7	Dhrs7	3.36e-10	9.25e-10	FALSE
rctm1107	Signal Transduction	MMT00074068	NA	0.00320783	0.00627619	FALSE		rctm0680	Metabolism	SLC25A20	Slc25a20	3.4e-10	9.34e-10	TRUE
rctm1107	Signal Transduction	SLC15A3	Slc15a3	0.00334521	0.00642281	FALSE		rctm0680	Metabolism	GINM1	BC013529	3.63e-10	9.95e-10	FALSE
rctm1107	Signal Transduction	PLA2G4A	Pla2g4a	0.0043772	0.00822867	TRUE		rctm0680	Metabolism	PMM1	Pmm1	4.03e-10	1.1e-09	FALSE
rctm1107	Signal Transduction	FN1	Fn1	0.00506117	0.00944053	TRUE		rctm0680	Metabolism	RDH16	Rdh16	4.13e-10	1.13e-09	FALSE
rctm1107	Signal Transduction	RHBDF2	Rhbdf2	0.0051523	0.00958567	FALSE		rctm0680	Metabolism	BSCL2	Bscl2	4.26e-10	1.16e-09	FALSE
rctm1107	Signal Transduction	SASH3	Sash3	0.005246	0.00973485	FALSE		rctm0680	Metabolism	TMEM120A	Tmem120a	4.63e-10	1.25e-09	FALSE
rctm1107	Signal Transduction	UBD	Ubd	0.00606141	0.0111617	FALSE		rctm0680	Metabolism	COX5B	Cox5b	5.44e-10	1.47e-09	TRUE
rctm1107	Signal Transduction	PRSS23	Prss23	0.00705663	0.0128302	FALSE		rctm0680	Metabolism	F2	F2	5.56e-10	1.5e-09	FALSE
rctm1107	Signal Transduction	SOX4	Sox4	0.00844533	0.0149401	FALSE		rctm0680	Metabolism	IDI1	Idi1	8.26e-10	2.2e-09	TRUE
rctm1107	Signal Transduction	ITGAL	Itgal	0.00954136	0.0163957	TRUE		rctm0680	Metabolism	MUT	Mut	9.66e-10	2.55e-09	TRUE
rctm1107	Signal Transduction	TLR4	Tlr4	0.00978048	0.0167665	FALSE		rctm0680	Metabolism	RBPMS2	Rbpms2	1.2e-09	3.14e-09	FALSE
rctm1107	Signal Transduction	MMP12	Mmp12	0.0104463	0.017739	FALSE		rctm0680	Metabolism	PGM1	Pgm2	1.33e-09	3.46e-09	TRUE
rctm1107	Signal Transduction	COL4A2	Col4a2	0.0114661	0.019199	TRUE		rctm0680	Metabolism	NDUFB5	Ndufb5	1.37e-09	3.55e-09	TRUE
rctm1107	Signal Transduction	ATF3	Atf3	0.0130565	0.0216606	FALSE		rctm0680	Metabolism	PDHA1	Pdha1	1.44e-09	3.73e-09	TRUE
rctm1107	Signal Transduction	OLFML2B	Olfml2b	0.0137693	0.0226863	FALSE		rctm0680	Metabolism	LDHB	EG433229	2.09e-09	5.31e-09	TRUE
rctm1107	Signal Transduction	TLR2	Tlr2	0.0144962	0.0236984	FALSE		rctm0680	Metabolism	ACOT2	Acot1	2.25e-09	5.72e-09	FALSE
rctm1107	Signal Transduction	RGS19	Rgs19	0.0273406	0.0420624	TRUE		rctm0680	Metabolism	MECR	Mecr	2.38e-09	6.04e-09	FALSE
rctm1107	Signal Transduction	PPIC	Ppic	0.0275532	0.0422991	FALSE		rctm0680	Metabolism	HACL1	Hacl1	2.51e-09	6.36e-09	TRUE
rctm1107	Signal Transduction	PLCG2	Plcg2	0.0305156	0.046158	FALSE		rctm0680	Metabolism	IMMP2L	Immp2l	2.96e-09	7.47e-09	FALSE
rctm1311	Transmembrane transport of small molecules	PGRMC2	Pgrmc2	0.00105229	0.00233122	FALSE		rctm0680	Metabolism	CDKN2C	Cdkn2c	3.37e-09	8.46e-09	FALSE
								rctm0680	Metabolism	ECH1	Ech1	3.72e-09	9.3e-09	FALSE
								rctm0680	Metabolism	MLYCD	Mlycd	6.09e-09	1.51e-08	TRUE
								rctm0680	Metabolism	CPT1B	Cpt1b	7.21e-09	1.78e-08	TRUE
								rctm0680	Metabolism	ACACB	Acacb	8.89e-09	2.17e-08	TRUE
								rctm0680	Metabolism	ACOT11	Acot11	1.12e-08	2.72e-08	FALSE
								rctm0680	Metabolism	NUDT7	Nudt7	1.12e-08	2.72e-08	FALSE
								rctm0680	Metabolism	PGD	Pgd	1.17e-08	2.82e-08	TRUE
								rctm0680	Metabolism	SERPINC1	Serpinc1	1.55e-08	3.69e-08	FALSE
								rctm0680	Metabolism	SELENBP1	Selenbp1	1.61e-08	3.84e-08	FALSE
								rctm0680	Metabolism	AK020614	NA	1.68e-08	3.99e-08	FALSE
								rctm0680	Metabolism	MMT00070442	NA	1.95e-08	4.63e-08	FALSE
								rctm0680	Metabolism	PHYH	Phyh	2.29e-08	5.4e-08	TRUE
								rctm0680	Metabolism	SLC2A4	Slc2a4	5.23e-08	1.21e-07	TRUE
								rctm0680	Metabolism	CYP2E1	Cyp2e1	6.24e-08	1.43e-07	TRUE
								rctm0680	Metabolism	PPARGC1B	Ppargc1b	6.98e-08	1.6e-07	TRUE
								rctm0680	Metabolism	MVD	Mvd	7.53e-08	1.72e-07	TRUE
								rctm0680	Metabolism	LSS	Lss	7.68e-08	1.75e-07	TRUE
								rctm0680	Metabolism	RETN	Retn	1e-07	2.27e-07	FALSE
								rctm0680	Metabolism	ACAT2	Acat2	1.1e-07	2.5e-07	FALSE
								rctm0680	Metabolism	AHSG	Ahsg	1.18e-07	2.67e-07	FALSE
								rctm0680	Metabolism	IDH3A	Idh3a	1.24e-07	2.8e-07	TRUE
								rctm0680	Metabolism	KLF15	Klf15	1.26e-07	2.84e-07	FALSE
								rctm0680	Metabolism	HGD	Hgd	1.69e-05	3.15e-05	TRUE
								rctm0680	Metabolism	NDUFA5	Ndufa5	1.71e-05	3.17e-05	TRUE
								rctm0680	Metabolism	ADIPOQ	Adipoq	1.95e-05	3.62e-05	FALSE
								rctm0680	Metabolism	PPA1	Ppa1	0.000220126	0.000361594	FALSE
								rctm0680	Metabolism	PC	Pcx	0.000227772	0.00037348	TRUE
								rctm0680	Metabolism	APOB	Apob	0.000233681	0.000382483	TRUE
								rctm0680	Metabolism	UCK1	Uck1	0.000262191	0.000427612	TRUE
								rctm0680	Metabolism	APOA1	Apoa1	0.00026349	0.000428964	TRUE
								rctm0680	Metabolism	BCKDHA	Bckdha	0.000292341	0.000473401	TRUE
								rctm0680	Metabolism	AGPAT6	Agpat6	0.0003655	0.000589256	TRUE
								rctm0680	Metabolism	COX7C	Cox7c	0.000396192	0.000637611	TRUE
								rctm0680	Metabolism	DLD	Dld	0.000414422	0.000666362	TRUE
								rctm0680	Metabolism	SLC47A1	Slc47a1	0.000416986	0.000669304	FALSE
								rctm0680	Metabolism	MMT00024444	NA	0.000418662	0.000671405	FALSE
								rctm0680	Metabolism	HIBCH	Hibch	0.000435811	0.00069768	TRUE
								rctm0680	Metabolism	AV247986	NA	0.000442554	0.000707854	FALSE
								rctm0680	Metabolism	IDH3G	Idh3g	0.000481264	0.00076775	TRUE
								rctm0680	Metabolism	PON1	Pon1	0.000482362	0.00076883	FALSE
								rctm0680	Metabolism	TDO2	Tdo2	0.00058585	0.000925694	TRUE
								rctm0680	Metabolism	CIDEC	Cidec	0.000661937	0.00103872	FALSE
								rctm0680	Metabolism	SREBF1	Srebf1	0.000681894	0.00106912	TRUE
								rctm0680	Metabolism	PLG	Plg	0.000687013	0.00107254	FALSE
								rctm0680	Metabolism	mCT186195	NA	0.00074987	0.0011637	FALSE
								rctm0680	Metabolism	SYPL2	Sypl2	0.000811787	0.00125541	FALSE
								rctm0680	Metabolism	ADCY6	Adcy6	0.000867128	0.00133658	TRUE
								rctm0680	Metabolism	C20orf27	1700037H04Rik	0.000887891	0.00136743	FALSE
								rctm0680	Metabolism	COX7A1	Cox7a1	0.00104325	0.00160129	FALSE
								rctm0680	Metabolism	SYNCRIP	Syncrip	0.00105308	0.00161502	FALSE
								rctm0680	Metabolism	PIGY	Pigy	0.00113361	0.00172979	FALSE
								rctm0680	Metabolism	ESRRG	Esrrg	0.00127774	0.00193356	FALSE
								rctm0680	Metabolism	SCCPDH	Sccpdh	0.00137345	0.00206982	FALSE
								rctm0680	Metabolism	NM_133960	NA	0.00145743	0.00218824	FALSE
								rctm0680	Metabolism	ANXA2	Anxa2	0.00160729	0.00240631	FALSE
								rctm0680	Metabolism	PRKAR2B	Prkar2b	0.00161914	0.00242208	TRUE
								rctm0680	Metabolism	DGAT2	Dgat2	0.00170702	0.00254936	TRUE
								rctm0680	Metabolism	CYCS	Cycs	0.00172488	0.00257393	TRUE
								rctm0680	Metabolism	SLC25A16	Slc25a16	0.00178562	0.00266021	TRUE
								rctm0680	Metabolism	NM_025650	NA	0.00199741	0.00296605	FALSE
								rctm0680	Metabolism	DBT	Dbt	0.00218408	0.00322749	TRUE
								rctm0680	Metabolism	MMT00038523	NA	0.00236608	0.00348514	FALSE
								rctm0680	Metabolism	SULT2A1	Sult2a1	0.0024094	0.00354323	TRUE
								rctm0680	Metabolism	C11orf86	2010003K11Rik	0.00265817	0.00390279	FALSE
								rctm0680	Metabolism	MMT00037777	NA	0.0027404	0.00401382	FALSE
								rctm0680	Metabolism	NCAN	Ncan	0.00289661	0.00422571	TRUE
								rctm0680	Metabolism	AI465472	NA	0.00292567	0.00426465	FALSE
								rctm0680	Metabolism	GLYAT	Glyat	0.00320581	0.00466184	TRUE
								rctm1107	Signal Transduction	IFNG	Ifng	3.76528e-06	7.48543e-06	FALSE
								rctm1107	Signal Transduction	CXCL10	Cxcl10	5.92311e-06	1.14997e-05	TRUE
								rctm1107	Signal Transduction	CD248	Cd248	1.06828e-05	2.02591e-05	FALSE
								rctm1107	Signal Transduction	GPR34	Gpr34	1.1221e-05	2.11553e-05	FALSE
								rctm1107	Signal Transduction	CXCL12	Cxcl12	3.1932e-05	5.82758e-05	TRUE
								rctm1107	Signal Transduction	COL3A1	Col3a1	6.84868e-05	0.000120529	FALSE
								rctm1107	Signal Transduction	ECM1	Ecm1	7.45603e-05	0.000130537	FALSE
								rctm1107	Signal Transduction	GPSM3	Gpsm3	7.91685e-05	0.000137865	FALSE
								rctm1107	Signal Transduction	CORO1A	Coro1a	9.71396e-05	0.000168517	FALSE
								rctm1107	Signal Transduction	FN1	Fn1	0.000138009	0.000234077	TRUE
								rctm1107	Signal Transduction	NFKBIE	Nfkbie	0.000364727	0.000588529	FALSE
								rctm1107	Signal Transduction	CCDC88B	Ccdc88b	0.000432459	0.000692922	FALSE
								rctm1107	Signal Transduction	LOXL2	Loxl2	0.000602469	0.000950308	FALSE
								rctm1107	Signal Transduction	MEOX2	Meox2	0.0012447	0.00188983	FALSE
								rctm1107	Signal Transduction	OPN3	Opn3	0.00200362	0.00297285	TRUE
								rctm1107	Signal Transduction	BATF	Batf	0.00273954	0.00401382	FALSE
								rctm1107	Signal Transduction	CXCL1	Cxcl1	0.0033932	0.00490309	TRUE
								rctm1107	Signal Transduction	PTPRD	Ptprd	0.00388852	0.00559665	FALSE
								rctm1107	Signal Transduction	CXCL2	NA	0.00407684	0.00584464	TRUE
								rctm1107	Signal Transduction	MYCN	Mycn	0.00449881	0.00641934	FALSE
								rctm1107	Signal Transduction	SLC1A3	Slc1a3	0.00498161	0.00703127	FALSE
								rctm1107	Signal Transduction	MFAP5	Mfap5	0.00582734	0.0081744	FALSE
								rctm1107	Signal Transduction	CCR7	Ccr7	0.00639865	0.00892095	TRUE
								rctm1107	Signal Transduction	ITGB7	Itgb7	0.0104426	0.0141693	TRUE
								rctm1107	Signal Transduction	IL2RB	Il2rb	0.0140344	0.0187092	FALSE
								rctm1107	Signal Transduction	MYO9B	Myo9b	0.01507	0.020002	TRUE
								rctm1107	Signal Transduction	CD2	Cd2	0.0165962	0.0218956	FALSE
								rctm1107	Signal Transduction	FBN1	Fbn1	0.0185947	0.0244315	TRUE
								rctm1107	Signal Transduction	MMT00035939	NA	0.0221212	0.0289192	FALSE
								rctm1107	Signal Transduction	FOSL1	Fosl1	0.0249641	0.0324961	FALSE
								rctm1107	Signal Transduction	WAS	Was	0.0253145	0.0329052	FALSE
								rctm1107	Signal Transduction	PCOLCE	Pcolce	0.0359141	0.045963	FALSE
								rctm1107	Signal Transduction	TSHR	Tshr	0.0371128	0.0473312	TRUE
								rctm1107	Signal Transduction	DENND1C	Dennd1c	0.0388749	0.0494454	FALSE
								rctm1107	Signal Transduction	ITGAL	Itgal	0.038879	0.0494454	TRUE
