# Supplementary material for: Tissue-specific pathways and networks underlying sexual dimorphism in non-alcoholic fatty liver disease
Source: Biol Sex Differ. 2018 Oct 22;9:46. doi: 10.1186/s13293-018-0205-7 (PMC6196429; doi:10.1186/s13293-018-0205-7)
Supplement: Supplementary file 6 — Previously annotated NAFLD-associated genes from the literature. Genes that were identified as a key driver in our analysis are highlighted in particular colors as denoted below. (XLSX 18 kb) [file 13293_2018_205_MOESM6_ESM.xlsx]

## Sheet: Additional File 6
Additional File 6. Previously annotated NAFLD-associated genes from the literature. Genes that were identified as a KD in our analysis are highlighted in particular colors as denoted below.
Liver tissue KDs	Adipose tissue KDs	KDs in both liver and adipose
Symbol	Gene Name	# of PMIDs	Disease Specificity Index	# Of SNPs	# Of Diseases	KD-FDR (Pathway) in Liver	KD-FDR (Pathway) in Adipose
FDFT1	farnesyl-diphosphate farnesyltransferase 1	2	0.666285	1	27	1.63E-33 (Metabolism)	NA
GNMT	glycine N-methyltransferase	3	0.650098	0	30	7.35E-16 (Metabolism)	NA
HSD11B1	hydroxysteroid (11-beta) dehydrogenase 1	2	0.587134	0	68	1.34E-02 (Metabolism)	NA
IL6	interleukin 6	6	0.26803	0	1260	1.73E-03 (Signal Transduction)	NA
LEPR	leptin receptor	4	0.464483	1	203	5.57E-03 (Metabolism)	NA
SLC27A5	solute carrier family 27 (fatty acid transporter), member 5	2	0.620831	0	43	3.01E-03 (Metabolism)	NA
SREBF2	sterol regulatory element binding transcription factor 2	7	0.597969	1	59	2.12E-05 (Metabolism)	NA
TLR4	toll-like receptor 4	3	0.342705	0	614	1.77E-02 (Signal Transduction)	NA
ACADVL	acyl-CoA dehydrogenase, very long chain	2	0.748206	0	14	NA	7.29E-15 (Metabolism)
ADIPOQ	adiponectin, C1Q and collagen domain containing	7	0.476691	1	193	NA	3.62E-05 (Metabolism)
APOB	apolipoprotein B	2	0.461952	0	215	NA	3.82E-04 (Metabolism)
CYP2E1	cytochrome P450, family 2, subfamily E, polypeptide 1	3	0.446842	0	226	NA	1.43E-07 (Metabolism)
DPP4	dipeptidyl-peptidase 4	3	0.497284	0	140	NA	1.97E-24 (MEGENA6: core matrisome, ECM glycoproteins, axon guidance)
LCP1	lymphocyte cytosolic protein 1 (L-plastin)	2	0.564945	0	68	NA	2.94E-39 (MEGENA36: immune system, lysosome, BCR signaling, TCR)
NCAN	neurocan	5	0.73907	0	12	NA	4.23E-03 (Metabolism)
PPARA	peroxisome proliferator-activated receptor alpha	16	0.467076	4	205	NA	3.50E-12 (Metabolism)
PPARG	peroxisome proliferator-activated receptor gamma	11	0.37597	3	467	NA	1.40E-10 (Metabolism)
PPARGC1A	peroxisome proliferator-activated receptor gamma, coactivator 1 alpha	8	0.51231	3	140	NA	1.86E-12 (Metabolism)
RETN	resistin	6	0.542519	0	96	NA	1.00E-07 (Metabolism)
AHSG	alpha-2-HS-glycoprotein	2	0.591335	0	60	1.65E-05 (Signal Transduction)	2.67E-07 (Metabolism)
FASN	fatty acid synthase	6	0.426264	0	263	1.34E-14 (Metabolism)	5.84E-10 (Metabolism)
RBP4	retinol binding protein 4, plasma	3	0.563292	0	87	4.00E-21 (Metabolism)	4.69E-10 (Metabolism)
SREBF1	sterol regulatory element binding transcription factor 1	9	0.550924	0	86	2.36E-06 (Metabolism)	1.07E-03 (Metabolism)
ABCA1	ATP-binding cassette, sub-family A (ABC1), member 1	2	0.429426	0	272	NA	NA
AGT	angiotensinogen (serpin peptidase inhibitor, clade A, member 8)	2	0.383096	0	449	NA	NA
AGTR1	angiotensin II receptor, type 1	2	0.424938	0	305	NA	NA
AKT1	v-akt murine thymoma viral oncogene homolog 1	2	0.364989	0	484	NA	NA
APOC3	apolipoprotein C-III	9	0.552392	2	101	NA	NA
APOE	apolipoprotein E	5	0.332024	0	729	NA	NA
APPL1	adaptor protein, phosphotyrosine interaction, PH domain and leucine zipper containing 1	2	0.715638	0	17	NA	NA
CD36	CD36 molecule (thrombospondin receptor)	3	0.499942	0	143	NA	NA
CEBPA	CCAAT/enhancer binding protein (C/EBP), alpha	3	0.532266	0	96	NA	NA
CMKLR1	chemokine-like receptor 1	2	0.715638	0	16	NA	NA
CNBP	CCHC-type zinc finger, nucleic acid binding protein	2	0.618031	0	43	NA	NA
COL1A1	collagen, type I, alpha 1	3	0.491331	0	160	NA	NA
CRP	C-reactive protein, pentraxin-related	4	0.381341	0	437	NA	NA
CYP3A4	cytochrome P450, family 3, subfamily A, polypeptide 4	2	0.465125	0	189	NA	NA
CYP4F3	cytochrome P450, family 4, subfamily F, polypeptide 3	2	0.583095	0	61	NA	NA
EHMT1	euchromatic histone-lysine N-methyltransferase 1	2	0.636076	0	34	NA	NA
ELAVL2	ELAV like neuron-specific RNA binding protein 2	2	0.605051	0	49	NA	NA
ESRRA	estrogen-related receptor alpha	2	0.620831	0	44	NA	NA
FAS	Fas cell surface death receptor	4	0.39234	0	383	NA	NA
FBL	fibrillarin	2	0.708861	0	19	NA	NA
FGF21	fibroblast growth factor 21	6	0.636076	1	40	NA	NA
FOXA1	forkhead box A1	2	0.612645	0	45	NA	NA
GCG	glucagon	2	0.528666	0	115	NA	NA
GCK	glucokinase (hexokinase 4)	3	0.568333	1	71	NA	NA
GCKR	glucokinase (hexokinase 4) regulator	7	0.615303	1	47	NA	NA
GOT2	glutamic-oxaloacetic transaminase 2, mitochondrial	2	0.618031	0	43	NA	NA
GSTK1	glutathione S-transferase kappa 1	2	0.431744	0	252	NA	NA
GSTM1	glutathione S-transferase mu 1	3	0.352153	0	575	NA	NA
GSTP1	glutathione S-transferase pi 1	3	0.379615	0	451	NA	NA
GSTT1	glutathione S-transferase theta 1	3	0.362051	0	526	NA	NA
HAMP	hepcidin antimicrobial peptide	2	0.517484	1	111	NA	NA
HFE	hemochromatosis	12	0.416499	2	311	NA	NA
HPGDS	hematopoietic prostaglandin D synthase	2	0.400023	0	331	NA	NA
IFNL3	interferon, lambda 3	3	0.566625	1	72	NA	NA
IGF1	insulin-like growth factor 1 (somatomedin C)	2	0.355955	0	558	NA	NA
IL17A	interleukin 17A	2	0.386697	0	397	NA	NA
IL1B	interleukin 1, beta	2	0.296382	0	960	NA	NA
INS	insulin	31	0.321835	1	744	NA	NA
INSR	insulin receptor	3	0.487276	0	156	NA	NA
IRS1	insulin receptor substrate 1	3	0.514349	0	135	NA	NA
IRS2	insulin receptor substrate 2	3	0.548047	0	91	NA	NA
KLF6	Kruppel-like factor 6	3	0.526332	0	108	NA	NA
LCN2	lipocalin 2	2	0.46321	0	198	NA	NA
LDLR	low density lipoprotein receptor	8	0.467076	0	185	NA	NA
LEP	leptin	5	0.395944	1	396	NA	NA
LYPLAL1	lysophospholipase-like 1	2	0.811854	5	6	NA	NA
MAP4K5	mitogen-activated protein kinase kinase kinase kinase 5	4	0.68543	0	20	NA	NA
MIR122	microRNA 122	5	0.549475	0	87	NA	NA
MIR21	microRNA 21	2	0.409823	0	310	NA	NA
MT1B	metallothionein 1B	3	0.632845	1	37	NA	NA
MTHFR	methylenetetrahydrofolate reductase (NAD(P)H)	5	0.32672	1	758	NA	NA
MTOR	mechanistic target of rapamycin (serine/threonine kinase)	2	0.402123	0	340	NA	NA
MTTP	microsomal triglyceride transfer protein	9	0.504529	0	134	NA	NA
NFE2L2	nuclear factor, erythroid 2-like 2	4	0.422764	0	293	NA	NA
NLRP3	NLR family, pyrin domain containing 3	2	0.450701	0	220	NA	NA
PARVB	parvin, beta	3	0.748206	1	14	NA	NA
PEMT	phosphatidylethanolamine N-methyltransferase	2	0.642853	0	32	NA	NA
PNPLA3	patatin-like phospholipase domain containing 3	84	0.607522	7	50	NA	NA
POLR2D	polymerase (RNA) II (DNA directed) polypeptide D	2	0.65788	0	28	NA	NA
PPARD	peroxisome proliferator-activated receptor delta	2	0.535995	0	105	NA	NA
PPP1R3B	protein phosphatase 1, regulatory subunit 3B	3	0.730665	5	14	NA	NA
PRF1	perforin 1 (pore forming protein)	3	0.414491	0	291	NA	NA
RARRES2	retinoic acid receptor responder (tazarotene induced) 2	4	0.653917	0	36	NA	NA
SAMM50	SAMM50 sorting and assembly machinery component	3	0.884639	1	3	NA	NA
SERPINE1	serpin peptidase inhibitor, clade E (nexin, plasminogen activator inhibitor type 1), member 1	3	0.363021	0	530	NA	NA
SIRT1	sirtuin 1	6	0.437031	0	254	NA	NA
SIRT6	sirtuin 6	2	0.615303	0	41	NA	NA
SLC17A5	solute carrier family 17 (acidic sugar transporter), member 5	3	0.591335	0	64	NA	NA
SLCO6A1	solute carrier organic anion transporter family, member 6A1	2	0.430347	0	257	NA	NA
SPINK1	serine peptidase inhibitor, Kazal type 1	2	0.521815	0	106	NA	NA
STAT3	signal transducer and activator of transcription 3 (acute-phase response factor)	2	0.363265	0	495	NA	NA
TM6SF2	transmembrane 6 superfamily member 2	6	0.781646	2	9	NA	NA
TNF	tumor necrosis factor	13	0.246932	1	1524	NA	NA
TNFSF10	tumor necrosis factor (ligand) superfamily, member 10	2	0.428513	1	261	NA	NA
TP53	tumor protein p53	2	0.243833	0	1472	NA	NA
TRIB1	tribbles pseudokinase 1	2	0.646413	1	35	NA	NA
TRNP	tRNA	2	0.722883	0	16	NA	NA
TRPV1	transient receptor potential cation channel, subfamily V, member 1	2	0.531052	0	125	NA	NA
TXNIP	thioredoxin interacting protein	2	0.555393	0	81	NA	NA
UCP2	uncoupling protein 2 (mitochondrial, proton carrier)	4	0.522926	0	122	NA	NA
UCP3	uncoupling protein 3 (mitochondrial, proton carrier)	2	0.612645	0	49	NA	NA
XBP1	X-box binding protein 1	2	0.520715	0	105	NA	NA
XPR1	xenotropic and polytropic retrovirus receptor 1	3	0.542519	0	84	NA	NA
ZGLP1	zinc finger, GATA-like protein 1	2	0.680306	0	22	NA	NA
