# Supplementary material for: Tissue-specific pathways and networks underlying sexual dimorphism in non-alcoholic fatty liver disease
Source: Biol Sex Differ. 2018 Oct 22;9:46. doi: 10.1186/s13293-018-0205-7 (PMC6196429; doi:10.1186/s13293-018-0205-7)
Supplement: Supplementary file 8 — Enrichment of the key driver subnetworks for the target genes of the sex hormone receptors. Enrichment is evaluated in a tissue-specific manner using the tissue-specific FANTOM5 gene regulatory networks. (XLSX 9 kb) [file 13293_2018_205_MOESM8_ESM.xlsx]

## Sheet: Additional File 8
Additional File 8. Enrichment of the KD subnetworks for the target genes of the sex hormone receptors. Enrichment is evaluated in a tissue-specific manner using the tissue-specific FANTOM5 gene regulatory networks.
Network	TF	TF targets - KD subnet FET_P	Target KDs in the subset	Target genes in the subnet	Resource
Female Liver KD TFs	Estrogen Receptor 1 (ESR1)	3.24e-05		HSD17B2; TLR6; VAV1; PLD4; SRC; PYCARD; TLR1; FMO1; C4BPA; ADRBK1; GCKR; C3; PLCG2; LCP1; FMO4	FANTOM liver network
Female Liver KD TFs	Estrogen Related Receptor Alpha (ESRRA)	1.04e-06	C8B; LIPC; FCER1G; NCKAP1L	LY86; CA1; SERPINA5; LCP2; NCF4; ZHX3; CD53; C8B; IGFALS; FCGR2A; NDRG3; LIPC; C8A; F11; FCER1G; NCKAP1L	FANTOM liver network
Female Liver KD TFs	Estrogen Related Receptor Beta (ESRRB)	2.9e-06	C8B; FCER1G; LIPC	C8A; CA1; F11; C8B; FCER1G; FCGR2A; SERPINA5; NDRG3; LIPC; NCF4	FANTOM liver network
Female Liver KD TFs	Estrogen Related Receptor Gamma (ESRRG)	0.000167	FCER1G; C8B	C8A; F11; CA1; SERPINA5; FCGR2A; NDRG3; NCF4; FCER1G; ZHX3; C8B	FANTOM liver network
Male Liver KD TFs	Androgen Receptor (AR)	9.06e-15	NCKAP1L; SERPINA4; CHCHD6; FCER1G	RCAN1; FKBP1A; ENTPD5; PPIG; HAL; LRRC16A; CYP4F3; SUSD4; ANXA4; RTN4; SYNPO; TWF2; SERPINA5; SERPINA10; TUFT1; SPRR1A; NCKAP1L; UGT2B15; SORBS1; CTSS; VAV1; SERPINA4; TREH; APOA2; KLRD1; RBM7; VNN3; EGFR; CHCHD6; LAMA3; SYK; SMPD3; FCER1G; KLHL2; ERMP1; TLN1; LAMB3; SERPINA3; STK39; S100A10; ACYP2	FANTOM liver network
Female Adipose KD TFs	Estrogen Receptor 1 (ESR1)	0.000604	SH3BP2	SH3BP2; LRMP; TNIP1; F5; LCP1; CSF1R	FANTOM adipose tis. network
Female Adipose KD TFs	Estrogen Related Receptor Alpha (ESRRA)	0.000389		PRSS23; PIK3AP1; ABCG1; CD72; TNFSF13B; LYVE1; ARHGAP9; VSIG4	FANTOM adipose tis. network
Female Adipose KD TFs	Estrogen Related Receptor Beta (ESRRB)	0.0713		TNFSF13B; LYVE1; PRSS23	FANTOM adipose tis. network
Female Adipose KD TFs	Estrogen Related Receptor Gamma (ESRRG)	0.00718		PRG4; PIK3AP1; CD72; LYVE1; PRSS23	FANTOM adipose tis. network
Male Adipose KD TFs	Androgen Receptor (AR)	6.2e-07		CYP27A1; ARHGAP24; CADM1; OLFM1; ACACB; DDIT4; NFIA; KLF15; FCER1G; LPIN1; UBD	FANTOM adipose tis. network
